# Supplementary material for: Feeding Spodoptera exigua larvae with gut-derived Escherichia sp. increases larval juvenile hormone levels inhibiting cannibalism
Source: Commun Biol. 2023 Oct 26;6:1086. doi: 10.1038/s42003-023-05466-x (PMC10603045; doi:10.1038/s42003-023-05466-x)
Supplement: Supplementary file 4 — Supplementary Data 1 [file 42003_2023_5466_MOESM4_ESM.zip]

Archive with 19 entries (15 files):
- Supplementary Data 1/
- Supplementary Data 1/The source data behind Figure 1/
- Supplementary Data 1/The source data behind Figure 1/Figure 1A/
- Supplementary Data 1/The source data behind Figure 1/Figure 1A/Se Diet 1.xlsx
- Supplementary Data 1/The source data behind Figure 1/Figure 1A/Se Diet 2.xlsx
- Supplementary Data 1/The source data behind Figure 1/Figure 1A/Se Diet 3.xlsx
- Supplementary Data 1/The source data behind Figure 1/Figure 1A/Se Diet 4.xlsx
- Supplementary Data 1/The source data behind Figure 1/Figure 1A/Se Diet 6.xls
- Supplementary Data 1/The source data behind Figure 1/Figure 1A/SeDiet 5.xlsx
- Supplementary Data 1/The source data behind Figure 1/Figure 1B.xlsx
- Supplementary Data 1/The source data behind Figure 2.xls
- Supplementary Data 1/The source data behind Figure 3/
- Supplementary Data 1/The source data behind Figure 3/qPCR data.xls
- Supplementary Data 1/The source data behind Figure 3/Standard curves.xlsx
- Supplementary Data 1/The source data behind Figure 4.docx
- Supplementary Data 1/The source data behind Figure 5.xls
- Supplementary Data 1/The source data behind Figure 6 20231004.xlsx
- Supplementary Data 1/The source data behind Figure 7 20231004.xlsx
- Supplementary Data 1/The source data behind Figure 8 20231004.xlsx
