# Supplementary material for: Feeding Spodoptera exigua larvae with gut-derived Escherichia sp. increases larval juvenile hormone levels inhibiting cannibalism
Source: Commun Biol. 2023 Oct 26;6:1086. doi: 10.1038/s42003-023-05466-x (PMC10603045; doi:10.1038/s42003-023-05466-x)
Supplement: Supplementary file 4 — Supplementary Data 1 [file 42003_2023_5466_MOESM4_ESM.zip › Supplementary Data 1/The source data behind Figure 1/Figure 1A/Se Diet 1.xlsx]

## Sheet: Egg
Days	1	2	3	4	5	6	7	8	9	10	11	12	13	14	15	16	17	18	19	20	21	22	23	24	25	26	27	28	29	30	31	32	33	34	35	36	37
A1	1	1
A2	1	1
A3	1	1
A4	1	1
A5	1	1
A6	1	1
A7	1	1
A8	1	1
A9	1	1
A10	1	1
A11	1	1
A12	1	1
A13	1	1
A14	1	1
A15	1	1
A16	1	1
A17	1	1
A18	1	1
A19	1	1
A20	1	1
A21	1	1
A22	1	1
A23	1	1
A24	1	1
A1	1	1
A2	1	1
A3	1	1
A4	1	1
A5	1	1
A6	1	1
A7	1	1
A8	1	1
A9	1	1
A10	1	1
A11	1	1
A12	1	1
A13	1	1
A14	1	1
A15	1	1
A16	1	1
A17	1	1
A18	1	1
A19	1	1
A20	1	1
A21	1	1
A22	1	1
A23	1	1
A24	1	1
A1	1	1
A2	1	1
A3	1	1
A4	1	1
A5	1	1
A6	1	1
A7	1	1
A8	1	1
A9	1	1
A10	1	1
A11	1	1
A12	1	1
A13	1	1
A14	1	1
A15	1	1
A16	1	1
A17	1	1
A18	1	1
A19	1	1
A20	1	1
A21	1	1
A22	1	1
A23	1	1
A24	1	1
	1	1	0	0	0	0	0	0	0	0	0	0	0	0	0	0	0	0	0	0	0	0	0	0	0	0	0	0	0	0	0	0	0	0	0	0	0

## Sheet: 1st instar
Days	1	2	3	4	5	6	7	8	9	10	11	12	13	14	15	16	17	18	19	20	21	22	23	24	25	26	27	28	29	30	31	32	33	34	35	36	37
A1			1	1	1	1
A2			1	1	1	1
A3			1	1	1	1
A4			1	1	1	1
A5			1	1	1	1
A6			1	1	1	1
A7			1	1	1	1
A8			1	1	1	1	1
A9			1	1	1	1	1
A10			1	1	1	1	1
A11			1	1	1	1	1
A12			1	1	1	1
A13			1	1	1	1
A14			1	1	1	1
A15			1	1	1	1
A16			1	1	1	1
A17			1	1	1	1
A18			1	1	1	1
A19			1	1	1	1
A20			1	1	1	1
A21			1	1	1	1
A22			1	1	1	1
A23			1	1	1	1
A24			1	1	1	1
A1			1	1	1	1
A2			1	1	1	1
A3			1	1	1	1
A4			1	1	1	1	1
A5			1	1	1	1
A6			1	1	1	1	1
A7			1	1	1	1	1
A8			1	1	1
A9			1	1	1	1	1
A10			1	1	1	1
A11			1	1	1	1	1
A12			1	1	1	1	1
A13			1	1	1	1
A14			1	1	1	1	1
A15			1	1	1	1	1
A16			1	1	1
A17			1	1	1
A18			1	1	1	1
A19			1	1	1	1	1
A20			1	1	1	1
A21			1	1	1
A22			1	1	1
A23			1	1	1	1
A24			1	1	1	1
A1			1	1	1	1
A2			1	1	1	1
A3			1	1	1	1
A4			1	1	1	1
A5			1	1	1	1
A6			1	1	1	1
A7			1	1	1	1
A8			1	1	1	1	1
A9			1	1	1	1	1	1	1
A10			1	1	1
A11			1	1	1	1	1	1	1
A12			1	1	1	1	1
A13			1	1	1	1
A14			1	1	1	1	1	1	1
A15			1	1	1	1	1
A16			1	1	1	1
A17			1	1	1
A18			1	1	1	1
A19			1	1	1	1
A20			1	1	1	1
A21			1	1	1	1
A22			1	1	1
A23			1	1	1
A24			1	1	1	1
	0	0	1	1	1	0.875	0.263889	0.0416667	0.0416667	0	0	0	0	0	0	0	0	0	0	0	0	0	0	0	0	0	0	0	0	0	0	0	0	0	0	0	0

## Sheet: 2nd instar
Days	1	2	3	4	5	6	7	8	9	10	11	12	13	14	15	16	17	18	19	20	21	22	23	24	25	26	27	28	29	30	31	32	33	34	35	36	37
A1							1	1	1	1
A2							1	1	1
A3							1	1	1
A4							1	1	1
A5							1	1	1	1	1	1
A6							1	1	1
A7							1	1	1	1	1
A8								1	1
A9								1	1
A10								1	1
A11								1	1
A12							1	1	1
A13							1	1	1	1
A14							1	1	1
A15							1	1	1
A16							1	1	1
A17							1	1	1
A18							1	1	1
A19							1	1	1
A20							1	1	1
A21							1	1	1
A22							1	1	1
A23							1	1	1
A24							1	1	1
A1							1	1	1
A2							1	1	1
A3							1	1	1
A4								1	1
A5							1	1	1
A6								1	1
A7								1	1
A8						1	1	1	1	1
A9								1	1
A10							1	1	1
A11								1	1
A12								1	1	1	1
A13							1	1	1
A14								1	1	1
A15								1	1
A16						1	1	1	1
A17						1	1	1	1
A18							1	1	1
A19								1	1
A20							1	1	1
A21						1	1	1	1
A22						1	1	1	1	1
A23							1	1	1
A24							1	1	1
A1							1	1	1
A2							1	1	1	1
A3							1	1	1
A4							1	1	1
A5							1	1	1
A6							1	1	1	1
A7							1	1	1	1	1
A8								1	1
A9										1	1
A10						1	1	1	1	1
A11										1	1
A12								1	1	1
A13							1	1	1
A14										1	1
A15								1	1
A16							1	1
A17						1	1	1	1
A18							1	1	1	1
A19							1	1	1	1	1
A20							1	1	1
A21							1	1	1
A22						1	1	1	1
A23						1	1	1	1
A24							1	1	1
	0	0	0	0	0	0.125	0.736111	0.958333	0.944444	0.25	0.111111	0.0138889	0	0	0	0	0	0	0	0	0	0	0	0	0	0	0	0	0	0	0	0	0	0	0	0	0

## Sheet: 3rd instar
Days	1	2	3	4	5	6	7	8	9	10	11	12	13	14	15	16	17	18	19	20	21	22	23	24	25	26	27	28	29	30	31	32	33	34	35	36	37
A1											1	1	1	1
A2										1	1
A3										1	1
A4										1	1
A5													1	1
A6										1	1
A7												1	1
A8										1	1
A9										1	1
A10										1	1
A11										1	1
A12										1	1
A13											1	1
A14											1	1	1
A15										1	1
A16										1	1
A17										1	1
A18										1	1
A19										1	1
A20										1	1
A21										1	1
A22										1	1
A23										1	1
A24										1	1
A1										1	1
A2										1	1
A3										1	1
A4										1	1	1	1
A5										1	1
A6										1	1
A7										1	1
A8											1	1	1
A9										1	1
A10										1	1
A11										1	1
A12												1	1
A13										1	1	1
A14											1	1
A15										1	1
A16										1	1	1
A17										1	1
A18										1	1
A19										1	1
A20										1	1
A21										1	1	1
A22											1	1
A23										1	1
A24										1	1	1
A1										1	1	1	1
A2											1	1	1	1
A3										1	1
A4										1	1	1	1
A5										1	1
A6											1	1	1
A7												1	1	1
A8										1	1	1
A9												1	1
A10											1	1
A11												1	1
A12											1	1
A13										1	1
A14												1	1	1	1
A15										1	1	1
A16										1	1
A17										1	1
A18											1	1
A19												1	1	1
A20										1	1
A21										1	1	1	1
A22										1	1	1	1
A23										1	1	1	1
A24										1	1
	0	0	0	0	0	0	0	0	0	0.736111	0.888889	0.416667	0.263889	0.0833333	0.0138889	0	0	0	0	0	0	0	0	0	0	0	0	0	0	0	0	0	0	0	0	0	0

## Sheet: 4th instar
Days	1	2	3	4	5	6	7	8	9	10	11	12	13	14	15	16	17	18	19	20	21	22	23	24	25	26	27	28	29	30	31	32	33	34	35	36	37
A1															1	1
A2												1	1	1
A3												1	1	1	1
A4												1	1	1
A5															1	1	1
A6												1	1	1
A7														1	1	1
A8												1	1	1	1
A9												1	1	1	1
A10												1	1	1	1
A11												1	1
A12												1	1	1	1
A13													1	1
A14														1	1	1
A15												1	1	1
A16												1	1	1
A17												1	1	1
A18												1	1	1
A19												1	1	1
A20												1	1	1
A21												1	1	1
A22												1	1	1
A23												1	1	1
A24												1	1	1
A1												1	1	1
A2												1	1	1	1
A3												1	1	1
A4														1	1	1
A5												1	1	1	1
A6												1	1	1
A7												1	1	1
A8														1	1
A9												1	1	1
A10												1	1	1
A11												1	1	1	1
A12														1	1
A13													1	1	1
A14													1	1	1
A15												1	1	1	1
A16													1	1
A17												1	1	1
A18												1	1	1	1
A19												1	1	1	1
A20												1	1	1
A21													1	1	1	1
A22													1	1	1	1
A23												1	1	1
A24													1	1
A1														1	1	1
A2															1	1
A3												1	1	1	1
A4														1	1
A5												1	1	1
A6														1	1
A7															1	1
A8													1	1	1
A9														1	1	1
A10													1	1	1
A11														1	1	1
A12													1	1	1
A13												1	1	1	1
A14																1	1
A15													1	1	1
A16												1	1	1	1	1
A17												1	1	1	1
A18													1	1	1	1
A19															1	1	1
A20												1	1	1	1	1	1	1	1	1
A21														1	1	1	1
A22														1	1	1
A23														1	1	1
A24												1	1	1	1
	0	0	0	0	0	0	0	0	0	0	0	0.569444	0.736111	0.902778	0.611111	0.277778	0.0694444	0.0138889	0.0138889	0.0138889	0	0	0	0	0	0	0	0	0	0	0	0	0	0	0	0	0

## Sheet: Prepupa
Days	1	2	3	4	5	6	7	8	9	10	11	12	13	14	15	16	17	18	19	20	21	22	23	24	25	26	27	28	29	30	31	32	33	34	35	36	37
A1																	1	1
A2
A3
A4
A5
A6
A7																	1	1
A8
A9
A10
A11														1
A12																1
A13															1
A14																	1	1
A15
A16															1	1	1
A17															1	1
A18															1	1
A19
A20															1	1
A21															1	1
A22															1
A23															1	1
A24
A1
A2
A3															1
A4
A5
A6															1
A7
A8
A9
A10															1	1
A11
A12
A13
A14																1	1
A15
A16															1
A17															1
A18
A19
A20															1	1
A21																	1	1
A22																	1	1	1
A23															1	1
A24
A1
A2																	1	1
A3
A4																1	1	1
A5															1	1	1	1
A6																1	1	1
A7
A8
A9
A10
A11																	1	1	1
A12																1	1	1
A13																1	1
A14
A15
A16																	1	1	1
A17																1	1
A18																	1	1
A19
A20
A21																		1	1
A22																	1	1
A23																	1	1
A24																1	1	1	1
	0	0	0	0	0	0	0	0	0	0	0	0	0	0.0138889	0.222222	0.25	0.277778	0.236111	0.0694444	0	0	0	0	0	0	0	0	0	0	0	0	0	0	0	0	0	0

## Sheet: Pupa
Days	1	2	3	4	5	6	7	8	9	10	11	12	13	14	15	16	17	18	19	20	21	22	23	24	25	26	27	28	29	30	31	32	33	34	35	36	37
A1																			1	1	1	1	1	1	1	1	1
A2
A3
A4
A5
A6
A7																			1	1	1	1	1	1	1	1
A8
A9
A10
A11															1	1	1	1	1	1	1	1	1
A12																	1	1	1	1	1	1	1	1
A13																1	1	1	1	1	1	1	1
A14																			1	1	1	1	1	1	1	1
A15
A16
A17																	1	1	1	1	1	1	1	1
A18																	1	1	1	1	1	1	1	1	1
A19
A20																	1	1	1	1	1	1	1	1
A21																	1	1	1	1	1	1	1	1
A22																1	1	1	1	1	1	1
A23																	1	1	1	1	1	1	1	1
A24
A1
A2
A3																1	1	1	1	1	1	1	1
A4
A5
A6																1	1	1	1	1	1	1
A7
A8
A9
A10																	1	1	1	1	1	1	1	1
A11
A12
A13
A14																		1	1	1	1	1	1	1	1
A15
A16																1	1	1	1	1	1	1	1
A17																1	1	1	1	1	1	1	1
A18
A19
A20																	1	1	1	1	1	1	1	1
A21																			1	1	1	1	1	1	1	1	1
A22																				1	1	1	1	1	1	1	1
A23																	1	1	1	1	1	1	1
A24
A1
A2																			1	1	1	1	1	1	1	1	1
A3
A4																			1	1	1	1	1	1	1	1	1
A5																			1	1	1	1	1	1	1	1	1
A6																			1	1	1	1	1	1	1	1
A7
A8
A9
A10
A11																				1	1	1	1	1	1	1	1	1
A12																			1	1	1	1	1	1	1	1	1
A13																		1	1	1	1	1	1	1	1	1
A14
A15
A16																				1	1	1	1	1	1	1	1	1
A17																		1	1	1	1	1	1	1	1	1	1
A18																			1	1	1	1	1	1	1	1	1
A19
A20
A21																				1	1	1	1	1	1	1	1
A22																			1	1	1	1	1	1	1	1	1	1
A23																			1	1	1	1	1	1	1	1
A24																				1	1	1	1	1	1	1
	0	0	0	0	0	0	0	0	0	0	0	0	0	0	0.0138889	0.0972222	0.222222	0.263889	0.430556	0.5	0.5	0.5	0.472222	0.388889	0.291667	0.263889	0.180556	0.0416667	0	0	0	0	0	0	0	0	0

## Sheet: Female
Days	1	2	3	4	5	6	7	8	9	10	11	12	13	14	15	16	17	18	19	20	21	22	23	24	25	26	27	28	29	30	31	32	33	34	35	36	37
A1
A2
A3
A4
A5
A6
A7
A8
A9
A10
A11
A12
A13
A14
A15
A16
A17
A18																										1	1	1	1	1
A19
A20
A21																									1	1
A22																							1	1	1	1	1	1	1
A23
A24
A1
A2
A3
A4
A5
A6																							1	1	1	1	1	1	1
A7
A8
A9
A10																									1	1	1	1
A11
A12
A13
A14
A15
A16
A17																								1	1	1	1	1	1	1	1
A18
A19
A20
A21
A22																												1	1	1	1	1	1	1
A23																								1	1	1	1	1	1	1
A24
A1
A2
A3
A4
A5
A6
A7
A8
A9
A10
A11
A12																												1	1	1
A13																											1	1	1	1	1
A14
A15
A16																													1	1	1	1
A17																												1	1	1	1	1	1	1	1
A18
A19
A20
A21																												1	1	1	1	1
A22																													1	1	1	1
A23
A24
	0	0	0	0	0	0	0	0	0	0	0	0	0	0	0	0	0	0	0	0	0	0	0.0277778	0.0555556	0.0833333	0.0972222	0.0972222	0.152778	0.166667	0.138889	0.0972222	0.0694444	0.0277778	0.0277778	0.0138889	0	0

## Sheet: Male
Days	1	2	3	4	5	6	7	8	9	10	11	12	13	14	15	16	17	18	19	20	21	22	23	24	25	26	27	28	29	30	31	32	33	34	35	36	37
A1
A2
A3
A4
A5
A6
A7																											1	1	1
A8
A9
A10
A11
A12
A13																								1	1	1	1	1
A14																											1	1	1	1
A15
A16
A17
A18
A19
A20																									1	1	1	1
A21
A22
A23																									1	1	1	1	1
A24
A1
A2
A3
A4
A5
A6
A7
A8
A9
A10
A11
A12
A13
A14																										1	1	1
A15
A16
A17
A18
A19
A20
A21																												1	1	1	1
A22
A23
A24
A1
A2																												1	1	1	1	1	1
A3
A4																												1	1	1
A5																												1	1	1	1
A6
A7
A8
A9
A10
A11
A12
A13
A14
A15
A16
A17
A18																												1	1	1	1	1	1	1	1	1
A19
A20
A21
A22
A23
A24																											1	1	1	1	1
	0	0	0	0	0	0	0	0	0	0	0	0	0	0	0	0	0	0	0	0	0	0	0	0.0138889	0.0416667	0.0555556	0.0972222	0.166667	0.125	0.0972222	0.0694444	0.0277778	0.0277778	0.0138889	0.0138889	0.0138889	0

## Sheet: Combination
Days	1	2	3	4	5	6	7	8	9	10	11	12	13	14	15	16	17	18	19	20	21	22	23	24	25	26	27	28	29	30	31	32	33	34	35	36	37
Egg	1	1	0	0	0	0	0	0	0	0	0	0	0	0	0	0	0	0	0	0	0	0	0	0	0	0	0	0	0	0	0	0	0	0	0	0	0
1st instar	0	0	1	1	1	0.875	0.263889	0.0416667	0.0416667	0	0	0	0	0	0	0	0	0	0	0	0	0	0	0	0	0	0	0	0	0	0	0	0	0	0	0	0
2nd instar	0	0	0	0	0	0.125	0.736111	0.958333	0.944444	0.25	0.111111	0.0138889	0	0	0	0	0	0	0	0	0	0	0	0	0	0	0	0	0	0	0	0	0	0	0	0	0
3rd instar	0	0	0	0	0	0	0	0	0	0.736111	0.888889	0.416667	0.263889	0.0833333	0.0138889	0	0	0	0	0	0	0	0	0	0	0	0	0	0	0	0	0	0	0	0	0	0
4th instar	0	0	0	0	0	0	0	0	0	0	0	0.569444	0.736111	0.902778	0.611111	0.277778	0.0694444	0.0138889	0.0138889	0.0138889	0	0	0	0	0	0	0	0	0	0	0	0	0	0	0	0	0
Prepupa	0	0	0	0	0	0	0	0	0	0	0	0	0	0.0138889	0.222222	0.25	0.277778	0.236111	0.0694444	0	0	0	0	0	0	0	0	0	0	0	0	0	0	0	0	0	0
Pupa	0	0	0	0	0	0	0	0	0	0	0	0	0	0	0.0138889	0.0972222	0.222222	0.263889	0.430556	0.5	0.5	0.5	0.472222	0.388889	0.291667	0.263889	0.180556	0.0416667	0	0	0	0	0	0	0	0	0
Female	0	0	0	0	0	0	0	0	0	0	0	0	0	0	0	0	0	0	0	0	0	0	0.0277778	0.0555556	0.0833333	0.0972222	0.0972222	0.152778	0.166667	0.138889	0.0972222	0.0694444	0.0277778	0.0277778	0.0138889	0	0
Male	0	0	0	0	0	0	0	0	0	0	0	0	0	0	0	0	0	0	0	0	0	0	0	0.0138889	0.0416667	0.0555556	0.0972222	0.166667	0.125	0.0972222	0.0694444	0.0277778	0.0277778	0.0138889	0.0138889	0.0138889	0
Days	Egg	1st instar	2nd instar	3rd instar	4th instar	Prepupa	Pupa	Female	Male
1	1	0	0	0	0	0	0	0	0
2	1	0	0	0	0	0	0	0	0
3	0	1	0	0	0	0	0	0	0
4	0	1	0	0	0	0	0	0	0
5	0	1	0	0	0	0	0	0	0
6	0	0.875	0.125	0	0	0	0	0	0
7	0	0.263889	0.736111	0	0	0	0	0	0
8	0	0.0416667	0.958333	0	0	0	0	0	0
9	0	0.0416667	0.944444	0	0	0	0	0	0
10	0	0	0.25	0.736111	0	0	0	0	0
11	0	0	0.111111	0.888889	0	0	0	0	0
12	0	0	0.0138889	0.416667	0.569444	0	0	0	0
13	0	0	0	0.263889	0.736111	0	0	0	0
14	0	0	0	0.0833333	0.902778	0.0138889	0	0	0
15	0	0	0	0.0138889	0.611111	0.222222	0.0138889	0	0
16	0	0	0	0	0.277778	0.25	0.0972222	0	0
17	0	0	0	0	0.0694444	0.277778	0.222222	0	0
18	0	0	0	0	0.0138889	0.236111	0.263889	0	0
19	0	0	0	0	0.0138889	0.0694444	0.430556	0	0
20	0	0	0	0	0.0138889	0	0.5	0	0
21	0	0	0	0	0	0	0.5	0	0
22	0	0	0	0	0	0	0.5	0	0
23	0	0	0	0	0	0	0.472222	0.0277778	0
24	0	0	0	0	0	0	0.388889	0.0555556	0.0138889
25	0	0	0	0	0	0	0.291667	0.0833333	0.0416667
26	0	0	0	0	0	0	0.263889	0.0972222	0.0555556
27	0	0	0	0	0	0	0.180556	0.0972222	0.0972222
28	0	0	0	0	0	0	0.0416667	0.152778	0.166667
29	0	0	0	0	0	0	0	0.166667	0.125
30	0	0	0	0	0	0	0	0.138889	0.0972222
31	0	0	0	0	0	0	0	0.0972222	0.0694444
32	0	0	0	0	0	0	0	0.0694444	0.0277778
33	0	0	0	0	0	0	0	0.0277778	0.0277778
34	0	0	0	0	0	0	0	0.0277778	0.0138889
35	0	0	0	0	0	0	0	0.0138889	0.0138889
36	0	0	0	0	0	0	0	0	0.0138889
37	0	0	0	0	0	0	0	0	0
