# Supplementary material for: Feeding Spodoptera exigua larvae with gut-derived Escherichia sp. increases larval juvenile hormone levels inhibiting cannibalism
Source: Commun Biol. 2023 Oct 26;6:1086. doi: 10.1038/s42003-023-05466-x (PMC10603045; doi:10.1038/s42003-023-05466-x)
Supplement: Supplementary file 4 — Supplementary Data 1 [file 42003_2023_5466_MOESM4_ESM.zip › Supplementary Data 1/The source data behind Figure 1/Figure 1A/Se Diet 2.xlsx]

## Sheet: Egg
Days	1	2	3	4	5	6	7	8	9	10	11	12	13	14	15	16	17	18	19	20	21	22	23	24	25	26	27	28	29	30	31	32	33	34	35	36	37	38	39
B8	1	1
B13	1	1
B16	1	1
B18	1	1
B22	1	1
B1	1	1
B2	1	1
B3	1	1
B4	1	1
B5	1	1
B6	1	1
B7	1	1
B8	1	1
B9	1	1
B10	1	1
B11	1	1
B12	1	1
B13	1	1
B14	1	1
B15	1	1
B16	1	1
B17	1	1
B18	1	1
B19	1	1
B20	1	1
B21	1	1
B22	1	1
B23	1	1
B24	1	1
B1	1	1
B2	1	1
B3	1	1
B4	1	1
B5	1	1
B6	1	1
B7	1	1
B8	1	1
B9	1	1
B10	1	1
B11	1	1
B12	1	1
B13	1	1
B14	1	1
B15	1	1
B16	1	1
B17	1	1
B18	1	1
B19	1	1
B20	1	1
B21	1	1
B22	1	1
B23	1	1
B24	1	1
	1	1	0	0	0	0	0	0	0	0	0	0	0	0	0	0	0	0	0	0	0	0	0	0	0	0	0	0	0	0	0	0	0	0	0	0	0	0	0

## Sheet: 1st instar
Days	1	2	3	4	5	6	7	8	9	10	11	12	13	14	15	16	17	18	19	20	21	22	23	24	25	26	27	28	29	30	31	32	33	34	35	36	37	38	39
B8			1	1	1	1	1
B13			1	1	1	1
B16			1	1	1	1
B18			1	1	1	1
B22			1	1	1	1
B1			1	1	1	1
B2			1	1	1
B3			1	1	1	1
B4			1	1	1
B5			1	1	1
B6			1	1	1
B7			1	1	1	1
B8			1	1	1
B9			1	1	1
B10			1	1	1
B11			1	1	1	1
B12			1	1	1	1
B13			1	1	1	1
B14			1	1	1	1
B15			1	1	1	1
B16			1	1	1	1	1	1
B17			1	1	1	1
B18			1	1	1	1
B19			1	1	1	1
B20			1	1	1	1
B21			1	1	1	1
B22			1	1	1	1
B23			1	1	1	1
B24			1	1	1	1
B1			1	1	1	1
B2			1	1	1	1
B3			1	1	1	1
B4			1	1	1	1
B5			1	1	1
B6			1	1	1	1
B7			1	1	1	1
B8			1	1	1	1
B9			1	1	1	1
B10			1	1	1	1
B11			1	1	1	1
B12			1	1	1	1
B13			1	1	1
B14			1	1	1	1
B15			1	1	1	1
B16			1	1	1	1
B17			1	1	1	1
B18			1	1	1	1
B19			1	1	1	1
B20			1	1	1	1
B21			1	1	1	1
B22			1	1	1	1
B23			1	1	1	1
B24			1	1	1	1
	0	0	1	1	1	0.830189	0.0377358	0.0188679	0	0	0	0	0	0	0	0	0	0	0	0	0	0	0	0	0	0	0	0	0	0	0	0	0	0	0	0	0	0	0

## Sheet: 2nd instar
Days	1	2	3	4	5	6	7	8	9	10	11	12	13	14	15	16	17	18	19	20	21	22	23	24	25	26	27	28	29	30	31	32	33	34	35	36	37	38	39
B8								1	1	1	1	1
B13							1	1
B16							1	1
B18							1	1	1	1	1
B22							1	1	1	1
B1							1	1	1
B2						1	1	1	1
B3							1	1	1
B4						1	1	1	1
B5						1	1	1	1
B6						1	1	1	1
B7							1	1	1	1	1	1
B8						1	1	1	1
B9						1	1	1	1
B10						1	1	1	1
B11							1	1	1
B12							1	1	1
B13							1	1	1
B14							1	1	1
B15							1	1	1
B16									1	1	1
B17							1	1	1
B18							1	1	1	1
B19							1	1	1	1
B20							1	1	1	1
B21							1	1	1	1
B22							1	1	1	1	1	1
B23							1	1	1	1
B24							1	1	1	1	1	1
B1							1	1	1	1
B2							1	1	1
B3							1	1	1	1	1
B4							1	1	1	1
B5						1	1	1	1	1	1
B6							1	1	1
B7							1	1	1
B8							1	1	1
B9							1	1	1
B10							1	1	1
B11							1	1	1
B12							1	1	1
B13						1	1	1
B14							1	1	1
B15							1	1	1
B16							1	1	1
B17							1	1	1
B18							1	1	1	1
B19							1	1	1	1	1
B20							1	1	1	1
B21							1	1	1
B22							1	1	1
B23							1	1	1	1
B24							1	1	1
	0	0	0	0	0	0.169811	0.962264	0.981132	0.943396	0.377358	0.169811	0.0754717	0	0	0	0	0	0	0	0	0	0	0	0	0	0	0	0	0	0	0	0	0	0	0	0	0	0	0

## Sheet: 3rd instar
Days	1	2	3	4	5	6	7	8	9	10	11	12	13	14	15	16	17	18	19	20	21	22	23	24	25	26	27	28	29	30	31	32	33	34	35	36	37	38	39
B8													1	1	1	1
B13									1	1	1	1	1
B16									1	1	1	1	1	1
B18												1	1	1
B22											1	1	1	1
B1										1	1	1
B2										1	1	1	1	1
B3										1	1
B4										1	1
B5										1	1
B6										1	1
B7													1	1
B8										1	1	1
B9										1	1
B10										1	1
B11										1	1
B12										1	1
B13										1	1	1
B14										1	1
B15										1	1	1
B16												1	1
B17										1	1
B18											1	1	1	1
B19											1	1
B20											1	1	1	1
B21											1	1
B22													1	1
B23											1	1	1
B24													1	1
B1											1	1
B2										1	1
B3												1	1
B4											1	1	1
B5												1	1	1
B6										1	1	1
B7										1	1	1	1
B8										1	1
B9										1	1
B10										1	1
B11										1	1
B12										1	1
B13									1	1	1
B14										1	1	1
B15										1	1
B16										1	1
B17										1	1	1
B18											1	1	1
B19												1	1	1
B20											1	1
B21										1	1	1	1
B22										1	1	1
B23											1	1
B24										1	1	1
	0	0	0	0	0	0	0	0	0.0566038	0.622642	0.830189	0.566038	0.377358	0.226415	0.0188679	0.0188679	0	0	0	0	0	0	0	0	0	0	0	0	0	0	0	0	0	0	0	0	0	0	0

## Sheet: 4th instar
Days	1	2	3	4	5	6	7	8	9	10	11	12	13	14	15	16	17	18	19	20	21	22	23	24	25	26	27	28	29	30	31	32	33	34	35	36	37	38	39
B8																	1	1	1
B13														1	1	1	1
B16															1	1	1	1	1
B18															1	1	1	1
B22															1	1	1	1
B1													1	1	1
B2															1	1	1	1	1	1	1
B3												1	1	1	1
B4												1	1	1
B5												1	1	1
B6												1	1	1	1
B7															1	1
B8													1	1	1
B9												1	1	1	1	1
B10												1	1	1	1	1
B11												1	1	1	1
B12												1	1	1
B13													1	1	1
B14												1	1	1	1	1
B15													1	1	1
B16														1	1
B17												1	1	1	1
B18															1	1
B19													1	1	1	1
B20															1	1
B21													1	1	1	1	1	1	1	1
B22															1	1
B23														1	1	1	1	1
B24															1	1	1
B1													1	1	1
B2												1	1
B3														1	1
B4														1	1	1
B5															1	1	1	1
B6													1	1
B7														1	1	1
B8												1	1	1	1
B9												1	1	1
B10												1	1	1	1
B11												1	1	1	1
B12												1	1	1	1	1
B13												1	1	1	1
B14													1	1	1	1
B15												1	1	1
B16												1	1	1
B17													1	1	1	1
B18														1	1	1
B19															1	1	1
B20													1	1	1	1
B21														1	1	1
B22													1	1
B23													1	1	1
B24													1	1	1
	0	0	0	0	0	0	0	0	0	0	0	0.358491	0.622642	0.754717	0.811321	0.490566	0.207547	0.150943	0.0754717	0.0377358	0.0188679	0	0	0	0	0	0	0	0	0	0	0	0	0	0	0	0	0	0

## Sheet: Prepupa
Days	1	2	3	4	5	6	7	8	9	10	11	12	13	14	15	16	17	18	19	20	21	22	23	24	25	26	27	28	29	30	31	32	33	34	35	36	37	38	39
B8																				1	1	1
B13																		1	1
B16
B18																			1	1	1
B22																			1	1
B1																1	1	1
B2																						1	1
B3																1	1	1
B4
B5															1	1	1
B6																1	1	1
B7																	1	1	1
B8
B9																	1	1
B10																	1	1
B11																1	1
B12
B13																1	1	1
B14																	1	1
B15
B16																1	1	1	1
B17
B18																	1	1
B19																	1	1
B20																	1	1	1
B21																					1	1
B22																	1	1
B23																			1	1	1	1
B24
B1																1	1	1
B2														1	1	1
B3																1	1	1	1
B4																	1	1
B5																			1	1	1
B6															1	1	1
B7																	1	1	1
B8																1	1	1
B9															1	1	1
B10																1	1
B11																1	1	1
B12
B13																1	1
B14																	1	1
B15															1	1	1
B16															1	1	1
B17																	1	1
B18																	1	1	1
B19
B20
B21
B22															1	1	1
B23																1	1	1
B24																1	1	1
	0	0	0	0	0	0	0	0	0	0	0	0	0	0.0188679	0.132075	0.396226	0.622642	0.471698	0.207547	0.0943396	0.0943396	0.0754717	0.0188679	0	0	0	0	0	0	0	0	0	0	0	0	0	0	0	0

## Sheet: Pupa
Days	1	2	3	4	5	6	7	8	9	10	11	12	13	14	15	16	17	18	19	20	21	22	23	24	25	26	27	28	29	30	31	32	33	34	35	36	37	38	39
B8																					1	1	1	1	1	1	1	1	1
B13																				1	1	1	1	1	1	1	1	1
B16
B18																				1	1	1	1	1	1	1	1
B22																			1	1	1	1	1	1	1	1	1	1	1	1
B1																	1	1	1	1	1	1	1	1	1
B2																						1	1	1	1	1	1	1	1	1	1
B3																	1	1	1	1	1	1	1	1	1
B4
B5																1	1	1	1	1	1	1	1	1
B6																	1	1	1	1	1	1	1
B7																		1	1	1	1	1	1	1	1	1	1
B8
B9																			1	1	1	1	1	1	1	1
B10																	1	1	1	1	1	1	1	1	1
B11																		1	1	1	1	1	1	1	1	1
B12
B13																	1	1	1	1	1	1	1	1
B14																	1	1	1	1	1	1	1
B15
B16																		1	1	1	1	1	1	1	1
B17
B18																	1	1	1	1	1	1	1	1
B19																	1	1	1	1	1	1	1	1	1
B20																		1	1	1	1	1	1	1	1
B21																					1	1	1	1	1	1	1	1
B22																	1	1	1	1	1	1	1	1
B23																							1	1	1	1	1	1	1	1	1
B24
B1																	1	1	1	1	1	1	1	1
B2
B3																				1	1	1	1	1	1	1	1
B4																			1	1	1	1	1	1	1	1	1
B5																				1	1	1	1	1	1	1	1	1
B6																1	1	1	1	1	1	1	1	1
B7																		1	1	1	1	1	1	1	1	1
B8																			1	1	1	1	1	1	1
B9																1	1	1	1	1	1	1	1
B10																1	1	1	1	1	1	1	1	1
B11																	1	1	1	1	1	1	1	1
B12
B13																1	1	1	1	1	1	1	1
B14																	1	1	1	1	1	1	1	1	1
B15																1	1	1	1	1	1	1	1	1
B16																1	1	1	1	1	1	1	1	1
B17
B18																		1	1	1	1	1	1	1	1	1	1
B19
B20
B21
B22																1	1	1	1	1	1	1
B23																	1	1	1	1	1	1	1	1	1
B24
	0	0	0	0	0	0	0	0	0	0	0	0	0	0	0	0.150943	0.396226	0.509434	0.584906	0.660377	0.698113	0.716981	0.716981	0.641509	0.45283	0.283019	0.226415	0.132075	0.0754717	0.0566038	0.0377358	0	0	0	0	0	0	0	0

## Sheet: Female
Days	1	2	3	4	5	6	7	8	9	10	11	12	13	14	15	16	17	18	19	20	21	22	23	24	25	26	27	28	29	30	31	32	33	34	35	36	37	38	39
B8
B13																													1	1	1	1	1
B16
B18																												1	1	1	1	1	1	1	1
B22																															1	1	1	1	1	1	1
B1
B2																																1	1	1	1	1	1	1
B3
B4
B5
B6																								1	1	1	1	1	1	1	1	1	1
B7
B8
B9
B10
B11
B12
B13																									1	1	1	1	1
B14																								1	1	1	1	1	1	1	1
B15
B16
B17
B18																									1	1	1	1	1	1	1	1
B19
B20																										1	1	1	1
B21																													1	1	1	1	1	1	1
B22
B23
B24
B1																									1	1	1	1
B2
B3
B4																												1	1	1	1	1	1	1	1	1	1
B5
B6																									1	1	1	1	1
B7																											1	1	1	1	1	1	1	1	1
B8
B9
B10																									1	1	1	1	1	1	1
B11																									1	1	1	1
B12
B13
B14
B15																									1	1	1	1	1	1	1	1	1
B16																									1	1	1	1	1	1
B17
B18
B19
B20
B21
B22																							1	1	1	1
B23
B24
	0	0	0	0	0	0	0	0	0	0	0	0	0	0	0	0	0	0	0	0	0	0	0.0188679	0.0566038	0.207547	0.226415	0.226415	0.264151	0.264151	0.207547	0.207547	0.188679	0.169811	0.113208	0.113208	0.0566038	0.0566038	0.0188679	0

## Sheet: Male
Days	1	2	3	4	5	6	7	8	9	10	11	12	13	14	15	16	17	18	19	20	21	22	23	24	25	26	27	28	29	30	31	32	33	34	35	36	37	38	39
B8																														1	1	1	1
B13
B16
B18
B22
B1																										1	1	1	1	1	1	1
B2
B3																										1	1	1	1
B4
B5
B6
B7																												1	1	1	1	1	1	1
B8
B9
B10																										1	1	1	1	1
B11
B12
B13
B14
B15
B16																										1	1	1	1	1
B17
B18
B19																										1	1	1	1	1	1	1	1
B20
B21
B22																									1	1	1	1	1
B23
B24
B1
B2
B3
B4
B5																													1	1	1	1	1	1
B6
B7
B8
B9																								1	1	1	1	1	1	1	1	1	1
B10
B11
B12
B13																								1	1	1	1	1	1	1	1	1	1
B14																										1	1	1	1	1
B15
B16
B17
B18																												1	1
B19
B20
B21
B22
B23																										1	1	1	1
B24
	0	0	0	0	0	0	0	0	0	0	0	0	0	0	0	0	0	0	0	0	0	0	0	0.0377358	0.0566038	0.188679	0.188679	0.226415	0.245283	0.188679	0.132075	0.132075	0.113208	0.0377358	0	0	0	0	0

## Sheet: Combination
Days	Egg	1st instar	2nd instar	3rd instar	4th instar	Prepupa	Pupa	Female	Male
1	1	0	0	0	0	0	0	0	0
2	1	0	0	0	0	0	0	0	0
3	0	1	0	0	0	0	0	0	0
4	0	1	0	0	0	0	0	0	0
5	0	1	0	0	0	0	0	0	0
6	0	0.830189	0.169811	0	0	0	0	0	0
7	0	0.0377358	0.962264	0	0	0	0	0	0
8	0	0.0188679	0.981132	0	0	0	0	0	0
9	0	0	0.943396	0.0566038	0	0	0	0	0
10	0	0	0.377358	0.622642	0	0	0	0	0
11	0	0	0.169811	0.830189	0	0	0	0	0
12	0	0	0.0754717	0.566038	0.358491	0	0	0	0
13	0	0	0	0.377358	0.622642	0	0	0	0
14	0	0	0	0.226415	0.754717	0.0188679	0	0	0
15	0	0	0	0.0188679	0.811321	0.132075	0	0	0
16	0	0	0	0.0188679	0.490566	0.396226	0.150943	0	0
17	0	0	0	0	0.207547	0.622642	0.396226	0	0
18	0	0	0	0	0.150943	0.471698	0.509434	0	0
19	0	0	0	0	0.0754717	0.207547	0.584906	0	0
20	0	0	0	0	0.0377358	0.0943396	0.660377	0	0
21	0	0	0	0	0.0188679	0.0943396	0.698113	0	0
22	0	0	0	0	0	0.0754717	0.716981	0	0
23	0	0	0	0	0	0.0188679	0.716981	0.0188679	0
24	0	0	0	0	0	0	0.641509	0.0566038	0.0377358
25	0	0	0	0	0	0	0.45283	0.207547	0.0566038
26	0	0	0	0	0	0	0.283019	0.226415	0.188679
27	0	0	0	0	0	0	0.226415	0.226415	0.188679
28	0	0	0	0	0	0	0.132075	0.264151	0.226415
29	0	0	0	0	0	0	0.0754717	0.264151	0.245283
30	0	0	0	0	0	0	0.0566038	0.207547	0.188679
31	0	0	0	0	0	0	0.0377358	0.207547	0.132075
32	0	0	0	0	0	0	0	0.188679	0.132075
33	0	0	0	0	0	0	0	0.169811	0.113208
34	0	0	0	0	0	0	0	0.113208	0.0377358
35	0	0	0	0	0	0	0	0.113208	0
36	0	0	0	0	0	0	0	0.0566038	0
37	0	0	0	0	0	0	0	0.0566038	0
38	0	0	0	0	0	0	0	0.0188679	0
39	0	0	0	0	0	0	0	0	0
