# Supplementary material for: Feeding Spodoptera exigua larvae with gut-derived Escherichia sp. increases larval juvenile hormone levels inhibiting cannibalism
Source: Commun Biol. 2023 Oct 26;6:1086. doi: 10.1038/s42003-023-05466-x (PMC10603045; doi:10.1038/s42003-023-05466-x)
Supplement: Supplementary file 4 — Supplementary Data 1 [file 42003_2023_5466_MOESM4_ESM.zip › Supplementary Data 1/The source data behind Figure 1/Figure 1A/Se Diet 3.xlsx]

## Sheet: Egg
Days	1	2	3	4	5	6	7	8	9	10	11	12	13	14	15	16	17	18	19	20	21	22	23	24	25	26	27	28	29	30	31	32	33	34	35	36	37
C1	1	1
C2	1	1
C3	1	1
C4	1	1
C5	1	1
C6	1	1
C7	1	1
C8	1	1
C9	1	1
C10	1	1
C11	1	1
C12	1	1
C13	1	1
C14	1	1
C15	1	1
C16	1	1
C17	1	1
C18	1	1
C19	1	1
C20	1	1
C21	1	1
C22	1	1
C23	1	1
C24	1	1
C1	1	1
C2	1	1
C3	1	1
C4	1	1
C5	1	1
C6	1	1
C7	1	1
C8	1	1
C9	1	1
C10	1	1
C11	1	1
C12	1	1
C13	1	1
C14	1	1
C15	1	1
C16	1	1
C17	1	1
C18	1	1
C19	1	1
C20	1	1
C21	1	1
C22	1	1
C23	1	1
C24	1	1
C1	1	1
C2	1	1
C3	1	1
C4	1	1
C5	1	1
C6	1	1
C7	1	1
C8	1	1
C9	1	1
C10	1	1
C11	1	1
C12	1	1
C13	1	1
C14	1	1
C15	1	1
C16	1	1
C17	1	1
C18	1	1
C19	1	1
C20	1	1
C21	1	1
C22	1	1
C23	1	1
C24	1	1
	1	1	0	0	0	0	0	0	0	0	0	0	0	0	0	0	0	0	0	0	0	0	0	0	0	0	0	0	0	0	0	0	0	0	0	0	0

## Sheet: 1st instar
Days	1	2	3	4	5	6	7	8	9	10	11	12	13	14	15	16	17	18	19	20	21	22	23	24	25	26	27	28	29	30	31	32	33	34	35	36	37
C1			1	1	1
C2			1	1	1	1
C3			1	1	1	1
C4			1	1	1	1
C5			1	1	1
C6			1	1	1	1
C7			1	1	1	1
C8			1	1	1	1
C9			1	1	1	1
C10			1	1	1	1
C11			1	1	1	1
C12			1	1	1	1
C13			1	1	1
C14			1	1	1	1
C15			1	1	1	1
C16			1	1	1	1
C17			1	1	1	1
C18			1	1	1	1
C19			1	1	1	1
C20			1	1	1	1
C21			1	1	1	1
C22			1	1	1	1
C23			1	1	1	1
C24			1	1	1	1
C1			1	1	1	1
C2			1	1	1	1
C3			1	1	1	1
C4			1	1	1
C5			1	1	1	1
C6			1	1	1	1
C7			1	1	1	1
C8			1	1	1	1
C9			1	1	1	1
C10			1	1	1	1
C11			1	1	1	1
C12			1	1	1	1
C13			1	1	1	1
C14			1	1	1
C15			1	1	1	1
C16			1	1	1	1
C17			1	1	1	1
C18			1	1	1	1
C19			1	1	1	1
C20			1	1	1	1
C21			1	1	1	1
C22			1	1	1	1
C23			1	1	1
C24			1	1	1	1
C1			1	1	1	1
C2			1	1	1	1
C3			1	1	1	1
C4			1	1	1	1
C5			1	1	1	1
C6			1	1	1	1	1
C7			1	1	1	1
C8			1	1	1	1
C9			1	1	1	1
C10			1	1	1	1
C11			1	1	1	1
C12			1	1	1	1
C13			1	1	1	1
C14			1	1	1	1
C15			1	1	1
C16			1	1	1	1
C17			1	1	1	1
C18			1	1	1	1
C19			1	1	1	1
C20			1	1	1	1
C21			1	1	1
C22			1	1	1	1
C23			1	1	1	1
C24			1	1	1	1
	0	0	1	1	1	0.888889	0.0138889	0	0	0	0	0	0	0	0	0	0	0	0	0	0	0	0	0	0	0	0	0	0	0	0	0	0	0	0	0	0

## Sheet: 2nd instar
Days	1	2	3	4	5	6	7	8	9	10	11	12	13	14	15	16	17	18	19	20	21	22	23	24	25	26	27	28	29	30	31	32	33	34	35	36	37
C1						1	1	1	1	1
C2							1	1	1	1
C3							1	1	1	1
C4							1	1	1	1
C5						1	1	1	1
C6							1	1	1	1
C7							1	1	1	1
C8							1	1	1	1
C9							1	1	1	1
C10							1	1	1	1
C11							1	1	1	1
C12							1	1	1	1
C13						1	1	1	1
C14							1	1	1	1
C15							1	1	1	1
C16							1	1	1	1
C17							1	1	1	1
C18							1	1	1	1	1
C19							1	1	1	1	1
C20							1	1	1	1	1
C21							1	1	1	1
C22							1	1	1	1	1
C23							1	1	1	1
C24							1	1	1	1
C1							1	1	1	1
C2							1	1	1	1	1
C3							1	1	1	1	1
C4						1	1	1	1
C5							1	1	1	1	1
C6							1	1	1	1	1
C7							1	1	1	1
C8							1	1	1	1
C9							1	1	1
C10							1	1	1	1	1
C11							1	1	1	1
C12							1	1	1	1
C13							1	1	1	1
C14						1	1	1	1
C15							1	1	1	1
C16							1	1	1	1
C17							1	1	1	1
C18							1	1	1	1
C19							1	1	1
C20							1	1	1	1
C21							1	1	1	1
C22							1	1	1	1
C23						1	1	1	1	1
C24							1	1	1	1	1
C1							1	1	1	1
C2							1	1	1	1
C3							1	1	1	1	1
C4							1	1	1	1
C5							1	1	1	1
C6							1	1	1	1
C7							1	1	1	1	1
C8							1	1	1	1
C9							1	1	1	1	1
C10							1	1	1	1	1
C11							1	1	1	1	1
C12							1	1	1	1
C13							1	1	1	1	1
C14							1	1	1	1
C15						1	1	1	1
C16							1	1	1	1	1
C17							1	1	1	1
C18							1	1	1	1
C19							1	1	1	1
C20							1	1	1	1
C21						1	1	1	1	1
C22							1	1	1	1
C23							1	1	1	1	1
C24							1	1	1	1	1
	0	0	0	0	0	0.111111	1	1	1	0.902778	0.263889	0	0	0	0	0	0	0	0	0	0	0	0	0	0	0	0	0	0	0	0	0	0	0	0	0	0

## Sheet: 3rd instar
Days	1	2	3	4	5	6	7	8	9	10	11	12	13	14	15	16	17	18	19	20	21	22	23	24	25	26	27	28	29	30	31	32	33	34	35	36	37
C1											1
C2											1
C3											1	1
C4											1	1
C5										1	1
C6											1	1
C7											1	1
C8											1	1
C9											1	1
C10											1
C11											1	1
C12											1	1
C13										1	1
C14											1	1	1	1
C15											1	1
C16											1	1
C17											1	1	1
C18												1
C19												1
C20												1	1
C21											1	1
C22												1	1	1
C23											1	1
C24											1	1	1	1
C1											1	1
C2												1	1
C3												1	1
C4										1	1
C5												1	1
C6												1	1
C7											1	1
C8											1	1
C9										1	1
C10												1	1
C11											1	1
C12											1	1
C13											1	1
C14										1	1	1
C15											1	1
C16											1	1
C17											1	1
C18											1	1
C19										1	1
C20											1	1
C21											1
C22											1	1
C23											1	1
C24												1	1
C1											1
C2											1
C3												1	1
C4											1	1
C5											1	1
C6												1	1
C7												1	1
C8											1	1
C9												1
C10												1
C11												1
C12											1
C13												1	1
C14											1
C15										1	1
C16												1	1
C17											1	1
C18											1
C19											1
C20											1	1
C21											1	1
C22											1	1	1
C23												1	1
C24												1
	0	0	0	0	0	0	0	0	0	0.0972222	0.722222	0.777778	0.25	0.0416667	0	0	0	0	0	0	0	0	0	0	0	0	0	0	0	0	0	0	0	0	0	0	0

## Sheet: 4th instar
Days	1	2	3	4	5	6	7	8	9	10	11	12	13	14	15	16	17	18	19	20	21	22	23	24	25	26	27	28	29	30	31	32	33	34	35	36	37
C1												1	1
C2												1	1	1
C3													1	1
C4													1	1
C5												1	1
C6													1	1
C7													1	1
C8													1	1
C9													1	1
C10												1	1
C11													1	1
C12													1	1
C13												1	1
C14															1
C15													1	1
C16													1	1
C17														1	1
C18													1
C19													1	1	1
C20														1
C21													1	1
C22															1	1	1
C23													1	1
C24															1	1
C1													1	1
C2														1
C3														1	1	1
C4												1	1
C5														1	1
C6														1
C7													1	1
C8													1	1
C9												1	1
C10														1	1
C11													1	1
C12													1	1
C13													1	1
C14													1	1
C15													1	1
C16													1	1	1
C17													1	1
C18													1	1
C19												1	1
C20													1	1	1
C21												1	1	1
C22													1	1
C23													1	1
C24														1	1
C1												1	1	1	1
C2												1	1	1
C3														1	1
C4													1	1
C5													1	1
C6														1	1
C7														1	1
C8													1	1	1	1
C9													1	1
C10													1	1
C11													1	1
C12												1	1	1	1
C13														1	1	1
C14												1	1	1	1	1
C15												1	1
C16														1	1
C17													1	1
C18												1	1	1	1	1
C19												1	1	1	1	1
C20													1	1
C21													1
C22														1	1
C23														1	1
C24													1	1
	0	0	0	0	0	0	0	0	0	0	0	0.222222	0.75	0.819444	0.333333	0.111111	0.0138889	0	0	0	0	0	0	0	0	0	0	0	0	0	0	0	0	0	0	0	0

## Sheet: Prepupa
Days	1	2	3	4	5	6	7	8	9	10	11	12	13	14	15	16	17	18	19	20	21	22	23	24	25	26	27	28	29	30	31	32	33	34	35	36	37
C1
C2															1	1	1
C3															1	1	1
C4
C5														1	1	1
C6															1	1	1
C7															1	1	1
C8															1	1	1
C9
C10
C11
C12															1	1	1
C13														1	1	1
C14
C15
C16
C17
C18
C19																1	1	1	1	1
C20															1	1	1
C21															1	1	1
C22																		1	1
C23
C24																	1	1	1
C1															1	1	1
C2															1	1	1
C3																	1	1
C4														1	1	1
C5
C6
C7
C8
C9
C10																1	1
C11															1	1	1
C12															1	1	1
C13
C14															1	1	1
C15															1	1	1
C16
C17
C18															1	1	1	1
C19														1	1
C20																1	1
C21															1	1	1
C22															1	1	1
C23															1	1
C24																1	1	1	1
C1																1	1
C2															1	1	1
C3																1	1	1
C4
C5
C6																1	1	1
C7																1	1	1
C8
C9
C10															1	1	1	1
C11
C12																1	1	1
C13																	1	1
C14																	1	1
C15
C16																1	1	1
C17															1	1	1
C18
C19
C20
C21
C22																1	1	1
C23																1	1	1
C24
	0	0	0	0	0	0	0	0	0	0	0	0	0	0.0555556	0.347222	0.5	0.5	0.222222	0.0555556	0.0138889	0	0	0	0	0	0	0	0	0	0	0	0	0	0	0	0	0

## Sheet: Pupa
Days	1	2	3	4	5	6	7	8	9	10	11	12	13	14	15	16	17	18	19	20	21	22	23	24	25	26	27	28	29	30	31	32	33	34	35	36	37
C1
C2																1	1	1	1	1	1	1	1	1
C3																1	1	1	1	1	1	1	1	1
C4
C5															1	1	1	1	1	1	1	1	1
C6																1	1	1	1	1	1	1	1	1
C7																1	1	1	1	1	1	1	1	1
C8																1	1	1	1	1	1	1	1	1
C9
C10
C11
C12																1	1	1	1	1	1	1	1	1
C13															1	1	1	1	1	1	1	1	1
C14
C15
C16
C17
C18
C19																			1	1	1	1	1	1	1	1
C20																1	1	1	1	1	1	1	1	1
C21																1	1	1	1	1	1	1	1	1
C22																		1	1	1	1	1	1	1	1	1
C23
C24																		1	1	1	1	1	1	1	1
C1																1	1	1	1	1	1	1	1	1
C2
C3																	1	1	1	1	1	1	1	1	1	1
C4															1	1	1	1	1	1	1	1	1
C5
C6
C7
C8
C9
C10																1	1	1	1	1	1	1	1	1
C11																		1	1	1	1	1	1	1	1
C12																1	1	1	1	1	1	1	1	1
C13
C14																		1	1	1	1	1	1	1	1	1
C15
C16
C17
C18																	1	1	1	1	1	1	1	1
C19														1	1	1	1	1	1	1	1	1	1	1
C20
C21																1	1	1	1	1	1	1	1	1
C22																1	1	1	1	1	1	1	1	1
C23															1	1	1	1	1	1	1	1	1
C24
C1																1	1	1	1	1	1	1	1	1	1
C2																1	1	1	1	1	1	1	1	1	1
C3																	1	1	1	1	1	1	1	1	1
C4
C5
C6
C7																	1	1	1	1	1	1	1	1	1
C8
C9
C10																	1	1	1	1	1	1	1	1	1
C11
C12																	1	1	1	1	1	1	1	1	1
C13																	1	1	1	1	1	1	1	1	1
C14																	1	1	1	1	1	1	1	1	1	1
C15
C16																	1	1	1	1	1	1	1	1	1	1
C17																1	1	1	1	1	1	1	1	1	1
C18
C19
C20
C21
C22																	1	1	1	1	1	1	1	1	1	1
C23																	1	1	1	1	1	1	1	1	1	1	1
C24
	0	0	0	0	0	0	0	0	0	0	0	0	0	0.0138889	0.0694444	0.291667	0.444444	0.5	0.513889	0.513889	0.513889	0.513889	0.513889	0.458333	0.25	0.111111	0.0138889	0	0	0	0	0	0	0	0	0	0

## Sheet: Female
Days	1	2	3	4	5	6	7	8	9	10	11	12	13	14	15	16	17	18	19	20	21	22	23	24	25	26	27	28	29	30	31	32	33	34	35	36	37
C1
C2																									1	1	1	1	1	1	1	1	1	1	1
C3																									1	1	1	1	1	1	1	1	1	1
C4
C5																								1	1	1	1	1	1
C6
C7																									1	1	1	1	1	1	1	1
C8
C9
C10
C11
C12																									1	1	1	1	1
C13																								1	1	1	1	1	1	1	1
C14
C15
C16
C17
C18
C19																											1	1	1	1	1
C20
C21																									1	1	1	1	1	1
C22																											1	1	1	1	1	1
C23
C24																										1	1	1	1	1
C1
C2
C3																											1	1	1	1	1	1	1	1
C4																								1	1	1	1	1	1	1
C5
C6
C7
C8
C9
C10
C11																										1	1	1	1	1	1
C12																									1	1	1	1	1
C13
C14
C15
C16
C17
C18																									1	1	1	1	1	1	1
C19																									1	1	1	1	1	1
C20
C21																									1	1	1	1	1	1	1	1
C22
C23																								1	1	1	1	1
C24
C1
C2																										1	1	1	1	1	1	1	1	1	1	1
C3
C4
C5
C6
C7
C8
C9
C10
C11
C12																										1	1	1	1	1	1	1	1
C13
C14																											1	1	1	1	1	1	1	1
C15
C16
C17
C18
C19
C20
C21
C22																											1	1	1	1	1
C23																												1	1	1	1	1	1
C24
	0	0	0	0	0	0	0	0	0	0	0	0	0	0	0	0	0	0	0	0	0	0	0	0.0555556	0.180556	0.236111	0.305556	0.319444	0.305556	0.263889	0.208333	0.138889	0.0972222	0.0694444	0.0277778	0.0138889	0

## Sheet: Male
Days	1	2	3	4	5	6	7	8	9	10	11	12	13	14	15	16	17	18	19	20	21	22	23	24	25	26	27	28	29	30	31	32	33	34	35	36	37
C1
C2
C3
C4
C5
C6																									1	1	1	1	1	1	1	1
C7
C8																									1	1	1	1	1	1	1
C9
C10
C11
C12
C13
C14
C15
C16
C17
C18
C19
C20																									1	1	1	1	1
C21
C22
C23
C24
C1
C2
C3
C4
C5
C6
C7
C8
C9
C10																									1	1	1	1	1
C11
C12
C13
C14
C15
C16
C17
C18
C19
C20
C21
C22																									1	1	1	1	1	1	1	1
C23
C24
C1																										1	1	1	1	1	1	1
C2
C3																										1	1	1	1	1
C4
C5
C6
C7																										1	1	1	1	1	1	1
C8
C9
C10																										1	1	1	1	1	1	1	1
C11
C12
C13																										1	1	1	1	1	1	1
C14
C15
C16																											1	1	1	1	1	1	1
C17																										1	1	1	1	1	1	1	1
C18
C19
C20
C21
C22
C23
C24
	0	0	0	0	0	0	0	0	0	0	0	0	0	0	0	0	0	0	0	0	0	0	0	0	0.0694444	0.152778	0.166667	0.166667	0.166667	0.138889	0.125	0.111111	0.0416667	0	0	0	0

## Sheet: Combination
Days	Egg	1st instar	2nd instar	3rd instar	4th instar	Prepupa	Pupa	Female	Male
1	1	0	0	0	0	0	0	0	0
2	1	0	0	0	0	0	0	0	0
3	0	1	0	0	0	0	0	0	0
4	0	1	0	0	0	0	0	0	0
5	0	1	0	0	0	0	0	0	0
6	0	0.888889	0.111111	0	0	0	0	0	0
7	0	0.0138889	1	0	0	0	0	0	0
8	0	0	1	0	0	0	0	0	0
9	0	0	1	0	0	0	0	0	0
10	0	0	0.902778	0.0972222	0	0	0	0	0
11	0	0	0.263889	0.722222	0	0	0	0	0
12	0	0	0	0.777778	0.222222	0	0	0	0
13	0	0	0	0.25	0.75	0	0	0	0
14	0	0	0	0.0416667	0.819444	0.0555556	0.0138889	0	0
15	0	0	0	0	0.333333	0.347222	0.0694444	0	0
16	0	0	0	0	0.111111	0.5	0.291667	0	0
17	0	0	0	0	0.0138889	0.5	0.444444	0	0
18	0	0	0	0	0	0.222222	0.5	0	0
19	0	0	0	0	0	0.0555556	0.513889	0	0
20	0	0	0	0	0	0.0138889	0.513889	0	0
21	0	0	0	0	0	0	0.513889	0	0
22	0	0	0	0	0	0	0.513889	0	0
23	0	0	0	0	0	0	0.513889	0	0
24	0	0	0	0	0	0	0.458333	0.0555556	0
25	0	0	0	0	0	0	0.25	0.180556	0.0694444
26	0	0	0	0	0	0	0.111111	0.236111	0.152778
27	0	0	0	0	0	0	0.0138889	0.305556	0.166667
28	0	0	0	0	0	0	0	0.319444	0.166667
29	0	0	0	0	0	0	0	0.305556	0.166667
30	0	0	0	0	0	0	0	0.263889	0.138889
31	0	0	0	0	0	0	0	0.208333	0.125
32	0	0	0	0	0	0	0	0.138889	0.111111
33	0	0	0	0	0	0	0	0.0972222	0.0416667
34	0	0	0	0	0	0	0	0.0694444	0
35	0	0	0	0	0	0	0	0.0277778	0
36	0	0	0	0	0	0	0	0.0138889	0
37	0	0	0	0	0	0	0	0	0
