# Supplementary material for: Feeding Spodoptera exigua larvae with gut-derived Escherichia sp. increases larval juvenile hormone levels inhibiting cannibalism
Source: Commun Biol. 2023 Oct 26;6:1086. doi: 10.1038/s42003-023-05466-x (PMC10603045; doi:10.1038/s42003-023-05466-x)
Supplement: Supplementary file 4 — Supplementary Data 1 [file 42003_2023_5466_MOESM4_ESM.zip › Supplementary Data 1/The source data behind Figure 1/Figure 1A/Se Diet 4.xlsx]

## Sheet: Egg
Days	1	2	3	4	5	6	7	8	9	10	11	12	13	14	15	16	17	18	19	20	21	22	23	24	25	26	27	28	29	30	31	32	33	34	35
E1	1	1
E2	1	1
E3	1	1
E4	1	1
E5	1	1
E6	1	1
E7	1	1
E8	1	1
E9	1	1
E10	1	1
E11	1	1
E12	1	1
E13	1	1
E14	1	1
E15	1	1
E16	1	1
E17	1	1
E18	1	1
E19	1	1
E20	1	1
E21	1	1
E22	1	1
E23	1	1
E24	1	1
E1	1	1
E2	1	1
E3	1	1
E4	1	1
E5	1	1
E6	1	1
E7	1	1
E8	1	1
E9	1	1
E10	1	1
E11	1	1
E12	1	1
E13	1	1
E14	1	1
E15	1	1
E16	1	1
E17	1	1
E18	1	1
E19	1	1
E20	1	1
E21	1	1
E22	1	1
E23	1	1
E24	1	1
E1	1	1
E2	1	1
E3	1	1
E4	1	1
E5	1	1
E6	1	1
E7	1	1
E8	1	1
E9	1	1
E10	1	1
E11	1	1
E12	1	1
E13	1	1
E14	1	1
E15	1	1
E16	1	1
E17	1	1
E18	1	1
E19	1	1
E20	1	1
E21	1	1
E22	1	1
E23	1	1
E24	1	1
	1	1	0	0	0	0	0	0	0	0	0	0	0	0	0	0	0	0	0	0	0	0	0	0	0	0	0	0	0	0	0	0	0	0	0

## Sheet: 1st instar 
Days	1	2	3	4	5	6	7	8	9	10	11	12	13	14	15	16	17	18	19	20	21	22	23	24	25	26	27	28	29	30	31	32	33	34	35
E1			1	1	1
E2			1	1	1
E3			1	1	1
E4			1	1	1
E5			1	1	1
E6			1	1
E7			1	1
E8			1	1
E9			1	1
E10			1	1
E11			1	1
E12			1	1
E13			1	1
E14			1	1
E15			1	1
E16			1	1
E17			1	1
E18			1	1
E19			1	1
E20			1	1
E21			1	1
E22			1	1
E23			1	1
E24			1	1
E1			1	1
E2			1	1
E3			1	1	1
E4			1	1	1
E5			1	1
E6			1	1
E7			1	1
E8			1	1
E9			1	1
E10			1	1
E11			1	1
E12			1	1
E13			1	1
E14			1	1
E15			1	1	1
E16			1	1
E17			1	1
E18			1	1	1
E19			1	1	1
E20			1	1
E21			1	1
E22			1	1
E23			1	1
E24			1	1
E1			1	1
E2			1	1
E3			1	1
E4			1	1
E5			1	1
E6			1	1
E7			1	1
E8			1	1
E9			1	1
E10			1	1
E11			1	1
E12			1	1
E13			1	1
E14			1	1
E15			1	1
E16			1	1
E17			1	1
E18			1	1
E19			1	1
E20			1	1
E21			1	1
E22			1	1
E23			1	1
E24			1	1
	0	0	1	1	0.138889	0	0	0	0	0	0	0	0	0	0	0	0	0	0	0	0	0	0	0	0	0	0	0	0	0	0	0	0	0	0

## Sheet: 2nd instar
Days	1	2	3	4	5	6	7	8	9	10	11	12	13	14	15	16	17	18	19	20	21	22	23	24	25	26	27	28	29	30	31	32	33	34	35
E1						1	1	1
E2						1	1	1
E3						1	1	1
E4						1	1	1
E5						1	1	1
E6					1	1	1	1
E7					1	1	1	1
E8					1	1	1	1
E9					1	1	1	1
E10					1	1	1	1
E11					1	1	1	1
E12					1	1	1
E13					1	1	1	1
E14					1	1	1	1
E15					1	1	1	1
E16					1	1	1	1
E17					1	1	1	1
E18					1	1	1	1
E19					1	1	1	1
E20					1	1	1	1
E21					1	1	1	1
E22					1	1	1	1
E23					1	1	1	1
E24					1	1	1	1
E1					1	1	1
E2					1	1	1	1	1
E3						1	1	1
E4						1	1	1
E5					1	1	1
E6					1	1	1
E7					1	1	1
E8					1	1	1
E9					1	1	1
E10					1	1	1
E11					1	1	1
E12					1	1	1
E13					1	1	1
E14					1	1	1
E15						1	1	1
E16					1	1	1
E17					1	1	1
E18						1	1	1
E19						1	1	1
E20					1	1	1
E21					1	1	1
E22					1	1	1
E23					1	1	1
E24					1	1	1
E1					1	1	1	1
E2					1	1	1	1	1
E3					1	1	1	1	1
E4					1	1	1	1
E5					1	1	1	1
E6					1	1	1	1	1
E7					1	1	1	1
E8					1	1	1	1
E9					1	1	1	1
E10					1	1	1	1
E11					1	1	1	1
E12					1	1	1	1
E13					1	1	1	1
E14					1	1	1	1
E15					1	1	1	1
E16					1	1	1	1
E17					1	1	1	1
E18					1	1	1	1
E19					1	1	1	1	1
E20					1	1	1	1	1
E21					1	1	1	1
E22					1	1	1	1
E23					1	1	1	1
E24					1	1	1	1	1
	0	0	0	0	0.861111	1	1	0.736111	0.0972222	0	0	0	0	0	0	0	0	0	0	0	0	0	0	0	0	0	0	0	0	0	0	0	0	0	0

## Sheet: 3rd instar
Days	1	2	3	4	5	6	7	8	9	10	11	12	13	14	15	16	17	18	19	20	21	22	23	24	25	26	27	28	29	30	31	32	33	34	35
E1									1	1	1
E2									1	1	1
E3									1	1	1
E4									1	1	1	1	1
E5									1	1	1
E6									1	1	1	1
E7									1	1	1
E8									1	1	1
E9									1	1	1
E10									1	1	1
E11								1	1	1
E12									1	1	1
E13									1	1	1
E14									1	1	1
E15									1	1	1
E16									1	1	1
E17									1	1	1
E18									1	1	1
E19									1	1	1
E20									1	1	1
E21									1	1	1
E22									1	1	1	1
E23									1	1	1	1
E24									1	1	1
E1								1	1	1	1
E2										1
E3									1	1	1	1
E4									1	1	1
E5								1	1	1
E6								1	1	1
E7								1	1	1
E8								1	1	1
E9								1	1	1
E10								1	1	1
E11								1	1	1
E12								1	1	1
E13								1	1	1
E14								1	1	1	1
E15									1	1	1
E16								1	1	1
E17								1	1	1
E18									1	1	1
E19										1	1	1	1
E20								1	1	1	1
E21								1	1	1	1	1
E22								1	1	1	1
E23								1	1
E24									1	1	1	1
E1									1	1
E2										1	1	1
E3										1	1	1
E4									1	1
E5									1	1	1	1
E6										1	1	1	1
E7									1	1
E8									1	1
E9									1	1
E10									1	1
E11									1	1	1
E12									1	1	1
E13									1	1
E14									1	1
E15									1	1
E16									1	1
E17									1	1
E18									1	1	1	1
E19										1	1
E20										1
E21									1	1
E22									1	1	1	1
E23									1	1
E24										1	1
	0	0	0	0	0	0	0	0.25	0.888889	0.986111	0.611111	0.194444	0.0416667	0	0	0	0	0	0	0	0	0	0	0	0	0	0	0	0	0	0	0	0	0	0

## Sheet: 4th instar
Days	1	2	3	4	5	6	7	8	9	10	11	12	13	14	15	16	17	18	19	20	21	22	23	24	25	26	27	28	29	30	31	32	33	34	35
E1												1	1	1	1
E2												1	1	1	1
E3												1	1	1	1	1
E4														1	1
E5												1	1	1
E6													1	1	1	1
E7												1	1	1
E8												1	1	1	1
E9												1	1	1	1
E10												1	1	1	1
E11												1	1	1
E12												1	1	1
E13												1	1	1	1
E14												1	1	1	1
E15												1	1	1
E16												1	1	1	1
E17												1	1	1
E18												1	1	1
E19												1	1	1
E20												1	1	1
E21												1	1	1	1
E22													1	1	1
E23													1	1	1	1
E24												1	1	1	1
E1												1	1
E2											1	1
E3													1	1	1	1
E4												1	1	1
E5											1	1	1
E6											1	1	1
E7											1	1
E8											1	1
E9											1	1
E10											1	1
E11											1	1	1
E12											1	1	1
E13											1	1
E14												1	1
E15												1	1	1	1
E16											1	1
E17											1	1
E18												1	1	1	1	1
E19														1	1	1
E20												1	1	1	1
E21													1	1	1
E22												1	1	1	1
E23										1	1	1
E24													1	1	1	1
E1											1	1	1
E2													1	1	1
E3													1	1	1	1
E4											1	1	1
E5													1	1	1
E6														1	1
E7											1	1	1	1
E8											1	1	1
E9											1	1	1	1
E10											1	1	1	1
E11												1	1	1
E12												1	1	1	1
E13											1	1	1
E14											1	1	1
E15											1	1
E16											1	1
E17											1	1	1
E18
E19												1	1	1
E20											1	1
E21											1	1
E22													1	1
E23											1	1	1
E24												1	1
	0	0	0	0	0	0	0	0	0	0.0138889	0.375	0.805556	0.763889	0.611111	0.388889	0.111111	0	0	0	0	0	0	0	0	0	0	0	0	0	0	0	0	0	0	0

## Sheet: Prepupa
Days	1	2	3	4	5	6	7	8	9	10	11	12	13	14	15	16	17	18	19	20	21	22	23	24	25	26	27	28	29	30	31	32	33	34	35
E1																1	1
E2																1	1
E3																	1	1
E4																1	1	1
E5															1	1	1
E6																	1	1
E7															1	1	1
E8 YD																1
E9																1	1
E10																1	1
E11 YD																1	1
E12 YD															1	1	1
E13																1	1
E14																1	1
E15															1	1	1
E16 YD																1	1	1
E17															1	1
E18															1	1
E19															1	1
E20															1	1
E21																1	1
E22																1	1
E23																	1	1
E24																1	1
E1 YD														1	1
E2 YD													1
E3																	1	1	1
E4															1	1	1
E5 YD														1	1
E6 YD														1	1
E7 YD													1	1	1
E8													1	1
E9													1	1
E10 YD													1	1
E11 YD													1	1	1
E12 YD													1	1
E13													1	1
E14														1	1
E15																1	1	1	1
E16 YD													1	1	1
E17 YD													1	1
E18																	1	1	1
E19																	1	1
E20 YD																1
E21 YHSB																1	1
E22 YHSB																1	1
E23 YHSB													1
E24 YHSB																	1	1
E1 YD														1	1
E2																1	1	1
E3																	1	1	1
E4 YD														1	1
E5 YD																1	1
E6 YD																1	1
E7															1	1
E8														1	1
E9															1	1	1
E10															1	1
E11 YD															1	1
E12 YD																1	1
E13 YD														1	1	1
E14														1	1
E15 YD													1	1	1
E16 YD													1	1
E17 YD														1	1	1
E18 YD
E19 YD															1	1
E20 YD															1	1
E21 YD													1	1	1
E22 YHSB															1	1	1
E23														1	1
E24 YHSB														1	1
	0	0	0	0	0	0	0	0	0	0	0	0	0.194444	0.333333	0.458333	0.541667	0.472222	0.166667	0.0555556	0	0	0	0	0	0	0	0	0	0	0	0	0	0	0	0

## Sheet: Pupa
Days	1	2	3	4	5	6	7	8	9	10	11	12	13	14	15	16	17	18	19	20	21	22	23	24	25	26	27	28	29	30	31	32	33	34	35
E1																		1	1	1	1	1	1	1	1
E2																		1	1	1	1	1	1	1
E3																			1	1	1	1	1	1	1
E4																			1	1	1	1	1	1	1
E5																		1	1	1	1	1	1
E6																			1	1	1	1	1	1	1	1	1	1
E7																		1	1	1	1	1	1	1
E8
E9																		1	1	1	1	1	1
E10																		1	1	1	1	1	1	1	1
E11
E12
E13																		1	1	1	1	1	1	1	1	1
E14																		1	1	1	1	1	1	1	1	1
E15																		1	1	1	1	1	1	1
E16
E17																	1	1	1	1	1	1	1
E18
E19																	1	1	1	1	1	1	1	1
E20																	1	1	1	1	1	1	1	1	1
E21																		1	1	1	1	1	1	1	1
E22																		1	1	1	1	1	1	1	1
E23																			1	1	1	1	1	1	1	1
E24																		1	1	1	1	1	1	1	1
E1
E2
E3																				1	1	1	1	1	1	1
E4																		1	1	1	1	1	1	1	1
E5
E6
E7
E8
E9
E10
E11
E12
E13
E14
E15																				1	1	1	1	1	1	1
E16
E17
E18																				1	1	1	1	1	1	1	1
E19																			1	1	1	1	1	1	1	1
E20
E21
E22
E23
E24
E1
E2																			1	1	1	1	1	1
E3																				1	1	1	1	1	1	1
E4
E5
E6
E7
E8
E9																		1	1	1	1	1	1	1	1
E10
E11
E12
E13
E14
E15
E16
E17
E18
E19
E20
E21
E22
E23																1	1	1	1	1	1	1
E24
	0	0	0	0	0	0	0	0	0	0	0	0	0	0	0	0.0138889	0.0555556	0.25	0.333333	0.388889	0.388889	0.388889	0.375	0.333333	0.263889	0.125	0.0277778	0.0138889	0	0	0	0	0	0	0

## Sheet: Female
Days	1	2	3	4	5	6	7	8	9	10	11	12	13	14	15	16	17	18	19	20	21	22	23	24	25	26	27	28	29	30	31	32	33	34	35
E1 C																										1	1	1	1	1
E2
E3
E4
E5
E6 C																													1	1	1	1
E7 C																									1	1	1	1	1	1	1
E8
E9
E10 C																										1	1	1	1	1	1	1
E11
E12
E13 C																											1	1	1	1	1
E14 C																											1	1	1	1	1
E15
E16
E17 C																								1	1	1	1	1	1
E18
E19
E20
E21
E22 C																										1	1	1	1	1	1
E23 C																											1	1	1	1	1
E24 C																										1	1	1	1	1	1	1	1
E1
E2
E3
E4
E5
E6
E7
E8
E9
E10
E11
E12
E13
E14
E15 C																											1	1	1
E16
E17
E18
E19
E20
E21
E22
E23
E24
E1
E2
E3
E4
E5
E6
E7
E8
E9 C																										1	1	1	1	1
E10
E11
E12
E13
E14
E15
E16
E17
E18
E19
E20
E21
E22
E23 C																							1	1	1	1
E24
	0	0	0	0	0	0	0	0	0	0	0	0	0	0	0	0	0	0	0	0	0	0	0.0138889	0.0277778	0.0416667	0.111111	0.152778	0.152778	0.166667	0.138889	0.111111	0.0416667	0.0138889	0	0

## Sheet: Male
Days	1	2	3	4	5	6	7	8	9	10	11	12	13	14	15	16	17	18	19	20	21	22	23	24	25	26	27	28	29	30	31	32	33	34	35
E1
E2 X																									1	1	1	1	1
E3 X																										1	1	1	1	1
E4 X																										1	1	1	1	1	1
E5 X																								1	1	1	1	1	1
E6
E7
E8
E9 X																								1	1	1	1
E10
E11
E12
E13
E14
E15 X																									1	1	1
E16
E17
E18
E19 X																									1	1	1	1	1	1	1
E20 X																										1	1	1	1	1	1
E21 X																										1	1	1	1	1
E22
E23
E24
E1
E2
E3 X																											1	1	1	1	1	1	1	1
E4 X																										1	1	1	1	1	1	1	1
E5
E6
E7
E8
E9
E10
E11
E12
E13
E14
E15
E16
E17
E18 X																												1	1	1	1	1
E19 X																											1	1	1	1	1
E20
E21
E22
E23
E24
E1
E2 X																									1	1	1	1
E3 X																											1	1	1	1
E4
E5
E6
E7
E8
E9
E10
E11
E12
E13
E14
E15
E16
E17
E18
E19
E20
E21
E22
E23
E24
	0	0	0	0	0	0	0	0	0	0	0	0	0	0	0	0	0	0	0	0	0	0	0	0.0277778	0.0833333	0.152778	0.194444	0.180556	0.166667	0.138889	0.0972222	0.0416667	0.0277778	0.0138889	0

## Sheet: Combination
Days	Egg	1st instar	2nd instar	3rd instar	4th instar	Prepupa	Pupa	Female	Male
1	1	0	0	0	0	0	0	0	0
2	1	0	0	0	0	0	0	0	0
3	0	1	0	0	0	0	0	0	0
4	0	1	0	0	0	0	0	0	0
5	0	0.138889	0.861111	0	0	0	0	0	0
6	0	0	1	0	0	0	0	0	0
7	0	0	1	0	0	0	0	0	0
8	0	0	0.736111	0.25	0	0	0	0	0
9	0	0	0.0972222	0.888889	0	0	0	0	0
10	0	0	0	0.986111	0.0138889	0	0	0	0
11	0	0	0	0.611111	0.375	0	0	0	0
12	0	0	0	0.194444	0.805556	0	0	0	0
13	0	0	0	0.0416667	0.763889	0.194444	0	0	0
14	0	0	0	0	0.611111	0.333333	0	0	0
15	0	0	0	0	0.388889	0.458333	0	0	0
16	0	0	0	0	0.111111	0.541667	0.0138889	0	0
17	0	0	0	0	0	0.472222	0.0555556	0	0
18	0	0	0	0	0	0.166667	0.25	0	0
19	0	0	0	0	0	0.0555556	0.333333	0	0
20	0	0	0	0	0	0	0.388889	0	0
21	0	0	0	0	0	0	0.388889	0	0
22	0	0	0	0	0	0	0.388889	0	0
23	0	0	0	0	0	0	0.375	0.0138889	0
24	0	0	0	0	0	0	0.333333	0.0277778	0.0277778
25	0	0	0	0	0	0	0.263889	0.0416667	0.0833333
26	0	0	0	0	0	0	0.125	0.111111	0.152778
27	0	0	0	0	0	0	0.0277778	0.152778	0.194444
28	0	0	0	0	0	0	0.0138889	0.152778	0.180556
29	0	0	0	0	0	0	0	0.166667	0.166667
30	0	0	0	0	0	0	0	0.138889	0.138889
31	0	0	0	0	0	0	0	0.111111	0.0972222
32	0	0	0	0	0	0	0	0.0416667	0.0416667
33	0	0	0	0	0	0	0	0.0138889	0.0277778
34	0	0	0	0	0	0	0	0	0.0138889
35	0	0	0	0	0	0	0	0	0
