# Supplementary material for: Feeding Spodoptera exigua larvae with gut-derived Escherichia sp. increases larval juvenile hormone levels inhibiting cannibalism
Source: Commun Biol. 2023 Oct 26;6:1086. doi: 10.1038/s42003-023-05466-x (PMC10603045; doi:10.1038/s42003-023-05466-x)
Supplement: Supplementary file 4 — Supplementary Data 1 [file 42003_2023_5466_MOESM4_ESM.zip › Supplementary Data 1/The source data behind Figure 1/Figure 1A/Se Diet 6.xls]

## Sheet: Egg
时间	1.2	1.3	1.4	1.5	1.6	1.7	1.8	1.9	1.1	1.11	1.12	1.13	1.14	1.15
F1	1	1
F2	1	1
F3	1	1
F4	1	1
F5	1	1
F6	1	1
F7	1	1
F8	1	1
F9	1	1
F10	1	1
F11	1	1
F12	1	1
F13	1	1
F14	1	1
F15	1	1
F16	1	1
F17	1	1
F18	1	1
F19	1	1
F20	1	1
F21	1	1
F22	1	1
F23	1	1
F24	1	1
F1	1	1
F2	1	1
F3	1	1
F4	1	1
F5	1	1
F6	1	1
F7	1	1
F8	1	1
F9	1	1
F10	1	1
F11	1	1
F12	1	1							1
F13	1	1
F14	1	1
F15	1	1
F16	1	1
F17	1	1
F18	1	1
F19	1	1
F20	1	1
F21	1	1
F22	1	1
F23	1	1
F24	1	1
F1	1	1
F2	1	1
F3	1	1
F4	1	1
F5	1	1
F6	1	1
F7	1	1
F8	1	1
F9	1	1
F10	1	1
F11	1	1
F12	1	1
F13	1	1
F14	1	1
F15	1	1
F16	1	1
F17	1	1
F18	1	1
F19	1	1
F20	1	1
F21	1	1
F22	1	1
F23	1	1
F24	1	1
	1	1	0	0	0	0	0	0	0.0138889	0	0	0	0	0	0	0

## Sheet: 1 st instar
时间	1.2	1.3	1.4	1.5	1.6	1.7	1.8	1.9	1.1	1.11	1.12	1.13	1.14	1.15
F1			1	1	1	1
F2			1	1	1	1
F3			1	1	1	1	1	1
F4			1	1	1	1	1
F5			1	1	1	1
F6			1	1	1	1
F7			1	1	1
F8			1	1	1
F9			1	1	1
F10			1	1	1	1	1	1
F11			1	1	1	1	1	1
F12			1	1	1	1	1
F13			1	1	1	1	1
F14			1	1	1	1	1
F15			1	1	1	1
F16			1	1	1
F17			1	1	1	1
F18			1	1	1	1	1	1	1
F19			1	1	1	1	1
F20			1	1	1	1
F21			1	1	1	1
F22			1	1	1	1
F23			1	1	1	1	1
F24			1	1	1	1
F1			1	1	1
F2			1	1	1	1	1	1
F3			1	1	1	1	1	1	1
F4			1	1	1	1	1	1	1
F5			1	1	1	1
F6			1	1	1	1
F7			1	1	1
F8			1	1	1
F9			1	1	1	1	1	1
F10			1	1	1
F11			1	1	1
F12			1	1	1	1	1	1	1
F13			1	1	1	1	1
F14			1	1	1	1	1	1
F15			1	1	1
F16			1	1	1	1
F17			1	1	1	1
F18			1	1	1	1
F19			1	1	1	1
F20			1	1	1	1
F21			1	1	1	1
F22			1	1	1
F23			1	1	1
F24			1	1	1	1	1
F1			1	1	1
F2			1	1	1	1	1	1
F3			1	1	1	1
F4			1	1	1
F5			1	1	1	1
F6			1	1	1
F7			1	1	1	1
F8			1	1	1	1
F9			1	1	1
F10			1	1	1	1	1	1
F11			1	1	1	1	1	1
F12			1	1	1	1	1	1
F13			1	1	1
F14			1	1	1
F15			1	1	1	1
F16			1	1	1	1
F17			1	1	1	1	1	1	1
F18			1	1	1
F19			1	1	1
F20			1	1	1	1
F21			1	1	1	1
F22			1	1	1	1	1
F23			1	1	1	1	1
F24			1	1	1
	0	0	1	1	1	0.708333	0.347222	0.208333	0.0694444	0	0	0	0	0	0	0

## Sheet: 2nd instar
时间	1.2	1.3	1.4	1.5	1.6	1.7	1.8	1.9	1.1	1.11	1.12	1.13	1.14	1.15
F1							1	1	1
F2							1	1	1
F3
F4								1	1
F5							1	1	1	1
F6							1	1	1	1
F7						1	1	1	1
F8						1	1	1	1
F9						1	1	1	1	1	1	1	1
F10									1
F11									1
F12								1	1	1
F13								1	1	1	1	1
F14								1	1	1
F15							1	1	1	1
F16						1	1	1	1	1
F17							1	1	1	1
F18
F19								1	1	1
F20							1	1	1	1
F21							1	1	1
F22							1	1	1
F23								1	1	1
F24							1	1	1	1	1	1	1
F1						1	1	1	1	1
F2
F3										1	1
F4										1
F5							1	1	1	1
F6							1	1	1	1
F7						1	1	1	1	1
F8						1	1	1
F9
F10						1	1	1	1	1
F11						1	1	1	1	1	1
F12										1	1	1
F13								1	1
F14									1
F15						1	1	1	1	1
F16							1	1	1	1	1
F17							1	1
F18							1	1	1	1
F19							1	1	1	1	1
F20							1	1	1	1
F21							1	1	1
F22						1	1	1	1
F23						1	1	1	1
F24								1	1
F1						1	1	1	1
F2									1
F3							1	1	1
F4						1	1	1
F5							1	1	1
F6						1	1	1	1	1
F7							1	1	1
F8							1	1	1
F9						1	1	1	1
F10
F11
F12
F13						1	1	1	1	1
F14						1	1	1	1	1
F15							1	1	1	1
F16							1	1	1
F17
F18						1	1	1	1
F19						1	1	1
F20							1	1	1
F21							1	1	1
F22								1	1
F23								1	1
F24						1	1	1	1
	0	0	0	0	0	0.291667	0.652778	0.791667	0.791667	0.430556	0.111111	0.0555556	0.0277778	0	0	0

## Sheet: 3rd instar
时间	1.2	1.3	1.4	1.5	1.6	1.7	1.8	1.9	1.1	1.11	1.12	1.13	1.14	1.15
F1
F2
F3
F4
F5
F6
F7
F8
F9
F10
F11
F12
F13
F14
F15
F16
F17
F18
F19
F20
F21
F22
F23
F24
F1
F2
F3
F4
F5
F6
F7
F8
F9
F10
F11
F12
F13
F14
F15
F16
F17
F18
F19
F20
F21
F22
F23
F24
F1
F2
F3
F4
F5
F6											1	1	1	1
F7
F8
F9
F10
F11
F12
F13
F14
F15
F16
F17
F18
F19
F20
F21
F22
F23
F24
	0	0	0	0	0	0	0	0	0	0	0.0138889	0.0138889	0.0138889	0.0138889	0	0

## Sheet: 4th instar
时间	1.2	1.3	1.4	1.5	1.6	1.7	1.8	1.9	1.1	1.11	1.12	1.13	1.14	1.15
F1
F2
F3
F4
F5
F6
F7
F8
F9
F10
F11
F12
F13
F14
F15
F16
F17
F18
F19
F20
F21
F22
F23
F24
F1
F2
F3
F4
F5
F6
F7
F8
F9
F10
F11
F12
F13
F14
F15
F16
F17
F18
F19
F20
F21
F22
F23
F24
F1
F2
F3
F4
F5
F6
F7
F8
F9
F10
F11
F12
F13
F14
F15
F16
F17
F18
F19
F20
F21
F22
F23
F24
	0	0	0	0	0	0	0	0	0	0	0	0	0	0	0	0

## Sheet: Prepupa
时间	1.2	1.3	1.4	1.5	1.6	1.7	1.8	1.9	1.1	1.11	1.12	1.13	1.14	1.15
F1
F2
F3
F4
F5
F6
F7
F8
F9
F10
F11
F12
F13
F14
F15
F16
F17
F18
F19
F20
F21
F22
F23
F24
F1
F2
F3
F4
F5
F6
F7
F8
F9
F10
F11
F12
F13
F14
F15
F16
F17
F18
F19
F20
F21
F22
F23
F24
F1
F2
F3
F4
F5
F6
F7
F8
F9
F10
F11
F12
F13
F14
F15
F16
F17
F18
F19
F20
F21
F22
F23
F24
	0	0	0	0	0	0	0	0	0	0	0	0	0	0	0	0

## Sheet: Pupa
时间	1.2	1.3	1.4	1.5	1.6	1.7	1.8	1.9	1.1	1.11	1.12	1.13	1.14	1.15
F1
F2
F3
F4
F5
F6
F7
F8
F9
F10
F11
F12
F13
F14
F15
F16
F17
F18
F19
F20
F21
F22
F23
F24
F1
F2
F3
F4
F5
F6
F7
F8
F9
F10
F11
F12
F13
F14
F15
F16
F17
F18
F19
F20
F21
F22
F23
F24
F1
F2
F3
F4
F5
F6
F7
F8
F9
F10
F11
F12
F13
F14
F15
F16
F17
F18
F19
F20
F21
F22
F23
F24
	0	0	0	0	0	0	0	0	0	0	0	0	0	0	0	0

## Sheet: Female
时间	1.2	1.3	1.4	1.5	1.6	1.7	1.8	1.9	1.1	1.11	1.12	1.13	1.14	1.15
F1
F2
F3
F4
F5
F6
F7
F8
F9
F10
F11
F12
F13
F14
F15
F16
F17
F18
F19
F20
F21
F22
F23
F24
F1
F2
F3
F4
F5
F6
F7
F8
F9
F10
F11
F12
F13
F14
F15
F16
F17
F18
F19
F20
F21
F22
F23
F24
F1
F2
F3
F4
F5
F6
F7
F8
F9
F10
F11
F12
F13
F14
F15
F16
F17
F18
F19
F20
F21
F22
F23
F24
	0	0	0	0	0	0	0	0	0	0	0	0	0	0	0	0

## Sheet: Male
时间	1.2	1.3	1.4	1.5	1.6	1.7	1.8	1.9	1.1	1.11	1.12	1.13	1.14	1.15
F1
F2
F3
F4
F5
F6
F7
F8
F9
F10
F11
F12
F13
F14
F15
F16
F17
F18
F19
F20
F21
F22
F23
F24
F1
F2
F3
F4
F5
F6
F7
F8
F9
F10
F11
F12
F13
F14
F15
F16
F17
F18
F19
F20
F21
F22
F23
F24
F1
F2
F3
F4
F5
F6
F7
F8
F9
F10
F11
F12
F13
F14
F15
F16
F17
F18
F19
F20
F21
F22
F23
F24
	0	0	0	0	0	0	0	0	0	0	0	0	0	0	0	0

## Sheet: Combination
Days	Egg	1st instar	2nd instar	3rd instar	4th instar	Prepupa	Pupa	Female	Male
1	1	0	0	0	0	0	0	0	0
2	1	0	0	0	0	0	0	0	0
3	0	1	0	0	0	0	0	0	0
4	0	1	0	0	0	0	0	0	0
5	0	1	0	0	0	0	0	0	0
6	0	0.708333	0.291667	0	0	0	0	0	0
7	0	0.347222	0.652778	0	0	0	0	0	0
8	0	0.208333	0.791667	0	0	0	0	0	0
9	0	0.0694444	0.791667	0	0	0	0	0	0
10	0	0	0.430556	0	0	0	0	0	0
11	0	0	0.111111	0.0138889	0	0	0	0	0
12	0	0	0.0555556	0.0138889	0	0	0	0	0
13	0	0	0.0277778	0.0138889	0	0	0	0	0
14	0	0	0	0.0138889	0	0	0	0	0
15	0	0	0	0	0	0	0	0	0
16	0	0	0	0	0	0	0	0	0
