# Supplementary material for: Feeding Spodoptera exigua larvae with gut-derived Escherichia sp. increases larval juvenile hormone levels inhibiting cannibalism
Source: Commun Biol. 2023 Oct 26;6:1086. doi: 10.1038/s42003-023-05466-x (PMC10603045; doi:10.1038/s42003-023-05466-x)
Supplement: Supplementary file 4 — Supplementary Data 1 [file 42003_2023_5466_MOESM4_ESM.zip › Supplementary Data 1/The source data behind Figure 1/Figure 1A/SeDiet 5.xlsx]

## Sheet: Egg
Days	1	2	3	4	5	6	7	8	9	10	11	12	13	14	15	16	17	18	19	20	21	22	23	24	25	26	27	28	29	30	31
D1	1	1
D3	1	1
D5	1	1
D6	1	1
D7	1	1
D8	1	1
D9	1	1
D11	1	1
D15	1	1
D17	1	1
D23	1	1
D24	1	1
D1	1	1
D2	1	1
D3	1	1
D7	1	1
D9	1	1
D10	1	1
D11	1	1
D12	1	1
D14	1	1
D15	1	1
D16	1	1
D17	1	1
D18	1	1
D19	1	1
D21	1	1
D22	1	1
D23	1	1
D24	1	1
D1	1	1
D2	1	1
D3	1	1
D7	1	1
D8	1	1
D9	1	1
D10	1	1
D12	1	1
D15	1	1
D17	1	1
D20	1	1
D22	1	1
D23	1	1
D24	1	1
	1	1	0	0	0	0	0	0	0	0	0	0	0	0	0	0	0	0	0	0	0	0	0	0	0	0	0	0	0	0	0

## Sheet: 1st instar 
Days	1	2	3	4	5	6	7	8	9	10	11	12	13	14	15	16	17	18	19	20	21	22	23	24	25	26	27	28	29	30	31
D1			1	1
D3			1	1
D5			1	1
D6			1	1
D7			1	1
D8			1	1
D9			1	1
D11			1	1
D15			1	1
D17			1	1
D23			1	1
D24			1	1
D1			1	1
D2			1	1
D3			1	1
D7			1	1
D9			1	1
D10			1	1
D11			1	1
D12			1	1
D14			1	1
D15			1	1
D16			1	1
D17			1	1
D18			1	1
D19			1	1
D21			1	1
D22			1	1
D23			1	1
D24			1	1
D1			1	1
D2			1	1
D3			1	1
D7			1	1
D8			1	1
D9			1	1
D10			1	1
D12			1	1
D15			1	1
D17			1	1
D20			1	1
D22			1	1
D23			1	1
D24			1	1
	0	0	1	1	0	0	0	0	0	0	0	0	0	0	0	0	0	0	0	0	0	0	0	0	0	0	0	0	0	0	0

## Sheet: 2nd instar
Days	1	2	3	4	5	6	7	8	9	10	11	12	13	14	15	16	17	18	19	20	21	22	23	24	25	26	27	28	29	30	31
D1					1	1	1
D3					1	1	1
D5					1	1	1
D6					1	1	1
D7					1	1	1
D8					1	1	1
D9					1	1	1
D11					1	1	1
D15					1	1	1
D17					1	1	1
D23					1	1	1
D24					1	1	1
D1					1	1	1
D2					1	1	1
D3					1	1	1
D7					1	1	1
D9					1	1	1
D10					1	1	1
D11					1	1	1
D12					1	1	1
D14					1	1	1
D15					1	1	1
D16					1	1	1
D17					1	1	1
D18					1	1	1
D19					1	1	1
D21					1	1	1
D22					1	1	1
D23					1	1	1
D24					1	1	1
D1					1	1	1
D2					1	1	1
D3					1	1	1
D7					1	1	1
D8					1	1	1
D9					1	1	1
D10					1	1	1
D12					1	1	1
D15					1	1	1
D17					1	1	1
D20					1	1	1
D22					1	1	1
D23					1	1	1
D24					1	1	1
	0	0	0	0	1	1	1	0	0	0	0	0	0	0	0	0	0	0	0	0	0	0	0	0	0	0	0	0	0	0	0

## Sheet: 3rd instar
Days	1	2	3	4	5	6	7	8	9	10	11	12	13	14	15	16	17	18	19	20	21	22	23	24	25	26	27	28	29	30	31
D1								1	1
D3								1	1
D5								1	1
D6								1	1
D7								1	1
D8								1	1
D9								1	1
D11								1	1
D15								1	1
D17								1	1
D23								1	1
D24								1	1
D1								1	1
D2								1	1
D3								1	1
D7								1	1
D9								1	1
D10								1	1
D11								1	1
D12								1	1
D14								1	1
D15								1	1
D16								1	1
D17								1	1
D18								1	1
D19								1	1
D21								1	1
D22								1	1
D23								1	1
D24								1	1
D1								1	1
D2								1	1
D3								1	1
D7								1	1
D8								1	1
D9								1	1
D10								1	1
D12								1	1
D15								1	1
D17								1	1
D20								1	1
D22								1	1
D23								1	1
D24								1	1
	0	0	0	0	0	0	0	1	1	0	0	0	0	0	0	0	0	0	0	0	0	0	0	0	0	0	0	0	0	0	0

## Sheet: 4th instar
Days	1	2	3	4	5	6	7	8	9	10	11	12	13	14	15	16	17	18	19	20	21	22	23	24	25	26	27	28	29	30	31
D1										1	1
D3										1	1
D5										1	1
D6										1	1	1
D7										1	1
D8										1	1
D9										1	1
D11										1	1
D15										1	1
D17										1	1
D23										1	1
D24										1	1
D1										1	1
D2										1	1
D3										1	1
D7										1	1
D9										1	1
D10										1	1
D11										1	1
D12										1	1
D14										1	1
D15										1	1
D16										1	1
D17										1	1
D18										1	1
D19										1	1	1
D21										1	1	1
D22										1	1
D23										1	1
D24										1	1
D1										1	1
D2										1	1	1
D3										1	1	1
D7										1	1
D8										1	1	1
D9										1	1
D10										1	1
D12										1	1
D15										1	1
D17										1	1
D20										1	1
D22										1	1	1
D23										1	1
D24										1	1	1
	0	0	0	0	0	0	0	0	0	1	1	0.181818	0	0	0	0	0	0	0	0	0	0	0	0	0	0	0	0	0	0	0

## Sheet: Prepupa
Days	1	2	3	4	5	6	7	8	9	10	11	12	13	14	15	16	17	18	19	20	21	22	23	24	25	26	27	28	29	30	31
D1												1	1
D3												1	1
D5												1	1
D6													1	1
D7												1	1
D8												1	1
D9												1	1
D11												1	1
D15												1	1
D17												1	1	1	1
D23												1	1
D24												1	1
D1												1	1
D2												1	1
D3												1	1
D7												1	1
D9												1	1
D10												1	1
D11												1	1
D12												1	1
D14												1	1	1
D15												1	1	1
D16												1	1	1
D17												1	1	1
D18												1	1	1	1
D19													1	1	1	1	1
D21													1	1
D22												1	1
D23												1	1
D24												1	1
D1												1	1
D2													1	1
D3													1	1	1
D7												1	1	1	1
D8													1	1	1
D9												1	1	1	1
D10												1	1	1
D12												1	1	1
D15												1	1	1
D17												1	1
D20												1	1	1
D22													1	1	1
D23												1	1
D24													1	1	1
	0	0	0	0	0	0	0	0	0	0	0	0.818182	1	0.454545	0.204545	0.0227273	0.0227273	0	0	0	0	0	0	0	0	0	0	0	0	0	0

## Sheet: Pupa
Days	1	2	3	4	5	6	7	8	9	10	11	12	13	14	15	16	17	18	19	20	21	22	23	24	25	26	27	28	29	30	31
D1														1	1	1	1	1	1	1
D3														1	1	1	1	1	1	1	1
D5														1	1	1	1	1	1	1	1	1
D6															1	1	1	1	1	1
D7														1	1	1	1	1	1	1	1
D8														1	1	1	1	1	1	1	1
D9														1	1	1	1	1	1	1	1
D11														1	1	1	1	1	1	1	1	1
D15														1	1	1	1	1	1	1	1
D17																1	1	1	1	1	1	1
D23														1	1	1	1	1	1	1	1
D24														1	1	1	1	1	1	1	1
D1														1	1	1	1	1	1	1	1	1
D2														1	1	1	1	1	1	1	1
D3														1	1	1	1	1	1	1	1
D7														1	1	1	1	1	1	1	1
D9														1	1	1	1	1	1	1	1
D10														1	1	1	1	1	1	1	1	1
D11														1	1	1	1	1	1	1	1
D12														1	1	1	1	1	1	1
D14															1	1	1	1	1	1	1
D15															1	1	1	1	1	1	1	1
D16															1	1	1	1	1	1	1
D17															1	1	1	1	1	1	1	1
D18																1	1	1	1	1	1	1	1	1
D19																		1	1	1	1	1	1	1	1
D21															1	1	1	1	1	1	1
D22														1	1	1	1	1	1
D23														1	1	1	1	1	1	1
D24														1	1	1	1	1	1	1	1
D1														1	1	1	1	1	1	1	1	1
D2															1	1	1	1	1	1	1	1
D3																1	1	1	1	1	1	1	1	1
D7																1	1	1	1	1	1	1	1	1	1
D8																1	1	1	1	1	1	1	1	1	1
D9																1	1	1	1	1	1	1	1	1
D10															1	1	1	1	1	1	1
D12															1	1	1	1	1	1	1
D15															1	1	1	1	1	1	1
D17														1	1	1	1	1	1	1	1
D20															1	1	1	1	1	1	1	1	1	1
D22																1	1	1	1	1	1	1
D23														1	1	1	1	1	1	1
D24																1	1	1	1	1	1	1	1
	0	0	0	0	0	0	0	0	0	0	0	0	0	0.545455	0.795455	0.977273	0.977273	1	1	0.977273	0.863636	0.409091	0.181818	0.159091	0.0681818	0	0	0	0	0	0

## Sheet: Female
Days	1	2	3	4	5	6	7	8	9	10	11	12	13	14	15	16	17	18	19	20	21	22	23	24	25	26	27	28	29	30	31	羽化成功	存活时间无
D5																							1	1	1
D23																						1	1
D7																						1	1	1	1	1
D9																						1	1	1
D10																							1	1	1
D15																							1	1	1	1
D18																									1	1	1	1	1
D8																										1	1	1	1	1
D9																									1	1	1	1
D10																						1	1	1	1
D12																						1	1	1	1
D17																						1	1	1
D20																									1	1	1	1	1
	0	0	0	0	0	0	0	0	0	0	0	0	0	0	0	0	0	0	0	0	0	0.136364	0.204545	0.181818	0.204545	0.136364	0.0909091	0.0909091	0.0681818	0.0227273	0

## Sheet: Male
Days	1	2	3	4	5	6	7	8	9	10	11	12	13	14	15	16	17	18	19	20	21	22	23	24	25	26	27	28	29	30	31	羽化成功	存活时间
D1																					1	1	1	1
D3																						1	1	1	1
D6																					1	1	1	1
D7																						1	1	1
D8																						1	1	1
D9																						1	1	1
D11																							1	1	1
D15																							1	1	1
D17																							1	1
D24																						1	1	1
D1																							1	1	1	1	1
D2																						1	1	1
D3																						1	1	1	1	1	1
D11																						1	1	1	1
D12																					1	1	1	1	1
D14																						1	1	1	1	1
D16																						1	1	1	1	1
D17																							1	1	1	1
D19																										1	1	1	1	1	1
D21																						1	1	1	1	1
D22																				1	1	1	1
D23																					1	1	1	1
D24																						1	1	1
D1																							1	1	1	1	1	1
D2																							1	1	1	1	1
D3																									1	1	1	1	1
D7																										1	1	1	1	1	1
D15																						1	1	1	1
D22																							1	1	1
D23																					1	1	1	1
D24																								1	1	1
	0	0	0	0	0	0	0	0	0	0	0	0	0	0	0	0	0	0	0	0.0227273	0.136364	0.431818	0.613636	0.613636	0.386364	0.272727	0.159091	0.0909091	0.0681818	0.0454545	0.0454545

## Sheet: Combination
Days	Egg	1st instar	2nd instar	3rd instar	4th instar	Prepupa	Pupa	Female	Male
1	1	0	0	0	0	0	0	0	0
2	1	0	0	0	0	0	0	0	0
3	0	1	0	0	0	0	0	0	0
4	0	1	0	0	0	0	0	0	0
5	0	0	1	0	0	0	0	0	0
6	0	0	1	0	0	0	0	0	0
7	0	0	1	0	0	0	0	0	0
8	0	0	0	1	0	0	0	0	0
9	0	0	0	1	0	0	0	0	0
10	0	0	0	0	1	0	0	0	0
11	0	0	0	0	1	0	0	0	0
12	0	0	0	0	0.181818	0.818182	0	0	0
13	0	0	0	0	0	1	0	0	0
14	0	0	0	0	0	0.454545	0.545455	0	0
15	0	0	0	0	0	0.204545	0.795455	0	0
16	0	0	0	0	0	0.0227273	0.977273	0	0
17	0	0	0	0	0	0.0227273	0.977273	0	0
18	0	0	0	0	0	0	1	0	0
19	0	0	0	0	0	0	1	0	0
20	0	0	0	0	0	0	0.977273	0	0.0227273
21	0	0	0	0	0	0	0.863636	0	0.136364
22	0	0	0	0	0	0	0.409091	0.136364	0.431818
23	0	0	0	0	0	0	0.181818	0.204545	0.613636
24	0	0	0	0	0	0	0.159091	0.181818	0.613636
25	0	0	0	0	0	0	0.0681818	0.204545	0.386364
26	0	0	0	0	0	0	0	0.136364	0.272727
27	0	0	0	0	0	0	0	0.0909091	0.159091
28	0	0	0	0	0	0	0	0.0909091	0.0909091
29	0	0	0	0	0	0	0	0.0681818	0.0681818
30	0	0	0	0	0	0	0	0.0227273	0.0454545
31	0	0	0	0	0	0	0	0	0.0454545
