# Supplementary material for: Feeding Spodoptera exigua larvae with gut-derived Escherichia sp. increases larval juvenile hormone levels inhibiting cannibalism
Source: Commun Biol. 2023 Oct 26;6:1086. doi: 10.1038/s42003-023-05466-x (PMC10603045; doi:10.1038/s42003-023-05466-x)
Supplement: Supplementary file 4 — Supplementary Data 1 [file 42003_2023_5466_MOESM4_ESM.zip › Supplementary Data 1/The source data behind Figure 1/Figure 1B.xlsx]

## Sheet: Larval diet consumption
	Diet 1																														Diet 2
	Rep 1	Rep 2	Rep 3	Rep 4	Rep 5	Rep 6	Rep 7	Rep 8	Rep 9	Rep 10	Rep 11	Rep 12	Rep 13	Rep 14	Rep 15	Rep 16	Rep 17	Rep 18	Rep 19	Rep 20	Rep 21	Rep 22	Rep 23	Rep 24	Rep 25	Rep 26	Rep 27	Rep 28	Rep 29	Rep 30	Rep 1	Rep 2	Rep 3	Rep 4	Rep 5	Rep 6	Rep 7	Rep 8	Rep 9	Rep 10	Rep 11	Rep 12	Rep 13	Rep 14	Rep 15	Rep 16	Rep 17	Rep 18	Rep 19
Day 1	0.1247	0.1226	0.2267	0.1917	0.1033	0.2447	0.1896	0.0932	0.2218	0.1814	0.1062	0.0823	0.1235	0.1011	0.1156	0.1708	0.198	0.1006	0.2072	0.1697	0.1705	0.1833	0.1691	0.182	0.1666	0.1629	0.1058	0.081	0.1352	0.1224	0.0518	0.0784	0.0945	0.0552	0.0719	0.0345	0.0624	0.0538	0.1024	0.098	0.0608	0.1178	0.0791	0.1291	0.0581	0.0611	0.0547	0.0719	0.0474
Day 2	0.2607	0.2724	0.1544	0.103	0.3162	0.1259	0.1328	0.2836	0.1218	0.0427	0.3093	0.318	0.0391	0.1193	0.1556	0.1548	0.1312	0.1593	0.1047	0.1104	0.1751	0.1712	0.0723	0.1845	0.192	0.3258	0.1625	0.1632	0.1381	0.2342	0.0823	0.092	0.1238	0.0351	0.0836	0.0406	0.1039	0.0283	0.0825	0.0822	0.028	0.0378	0.041	0.057	0.0475	0.1484	0.095	0.0627	0.1028
Day 3	0.1956	0.2938	0.3591	0.2771	0.3653	0.2357	0.1041	0.3219	0.2953	0.0814	0.3375	0.3466	0.1419	0.0922	0.0684	0.1856	0.0236	0.0545	0.3261	0.2687	0.4224	0.4182	0.1699	0.4143	0.0808	0.2874	0.1261	0.105	0.1283	0.1419	0.155	0.0892	0.0706	0.0891	0.072	0.0871	0.0582	0.0704	0.0534	0.2085	0.0122	0.1131	0.0608	0.0625	0.062	0.1383	0.158	0.1329	0.1509
Day 4	0.1703	0.2915	0.422	0.356	0.231	0.2697	0.1745	0.278	0.0393	0.0171	0.3226	0.0072	0.1937	0.2356	0.0035	0.4363	0.0124	0.0963	0.345	0.2229	0.3784	0.2353	0.261	0.2501	0.1171	0.2577	0.2346	0.0253	0.244	0.164	0.063	0.0946	0.1342	0.0734	0.1087	0.0693	0.1538	0.0786	0.0277	0.1591	0.041	0.181	0.0199	0.0976	0.0458	0.1557	0.0222	0.064	0.0893
Day 5	0.1492	0.1641	0.1661	0.1692	0.0144	0.175	0.2186	0.0098	0.1548	0.0523	0.0162	0.01	0.2079	0.3475	0.3952	0.3433	0.0774	0.0713	0.1836	0.1513	0.1671	0.1207	0.2366	0.0381	0.051	0.1114	0.2001	0.0227	0.1203	0.0457	0.2057	0.2812	0.2867	0.0712	0.2151	0.1011	0.269	0.0648	0.0539	0.1442	0.0393	0.0988	0.0589	0.1394	0.0198	0.3567	0.1252	0.1084	0.2237
[truncated: 101 more columns]

## Sheet: Larval weight
	Diet 1																														Diet 2
	Rep 1	Rep 2	Rep 3	Rep 4	Rep 5	Rep 6	Rep 7	Rep 8	Rep 9	Rep 10	Rep 11	Rep 12	Rep 13	Rep 14	Rep 15	Rep 16	Rep 17	Rep 18	Rep 19	Rep 20	Rep 21	Rep 22	Rep 23	Rep 24	Rep 25	Rep 26	Rep 27	Rep 28	Rep 29	Rep 30	Rep 1	Rep 2	Rep 3	Rep 4	Rep 5	Rep 6	Rep 7	Rep 8	Rep 9	Rep 10	Rep 11	Rep 12	Rep 13	Rep 14	Rep 15	Rep 16	Rep 17	Rep 18	Rep 19
Day 1	0.0014	0.002	0.0187	0.0027	0.0056	0.0392	0.0129	0.0132	0.0198	0.0345	0.0184	0.011	0.004	0.0042	0.014	0.0082	0.038	0.0255	0.0152	0.0137	0.0281	0.011	0.0233	0.0183	0.0101	0.0264	0.0024	0.0095	0.0043	0.0087	0.0016	0.0263	0.0312	0.0399	0.0346	0.0056	0.0181	0.0042	0.026	0.0104	0.0394	0.0199	0.0335	0.0316	0.039	0.0299	0.0084	0.0329	0.0036
Day 2	0.0037	0.0028	0.0154	0.015	0.0243	0.0125	0.0168	0.0177	0.053	0.0233	0.0171	0.0213	0.0158	0.0077	0.0094	0.0091	0.0061	0.0361	0.022	0.0123	0.0128	0.0158	0.0167	0.0092	0.0091	0.0091	0.022	0.0282	0.0064	0.0159	0.0267	0.0229	0.0401	0.0173	0.0369	0.0053	0.0247	0.0246	0.045	0.0108	0.0292	0.0512	0.0094	0.009	0.0345	0.0009	0.0022	0.0131	0.0598
Day 3	0.0826	0.0887	0.0426	0.0286	0.0465	0.0338	0.0382	0.0267	0.0133	0.0446	0.0291	0.1037	0.037	0.0282	0.0136	0.0383	0.0204	0.0241	0.0441	0.1022	0.0404	0.0059	0.0213	0.0372	0.0238	0.0257	0.0329	0.0406	0.0417	0.0433	0.0464	0.0152	0.0036	0.0642	0.0025	0.0337	0.0057	0.0234	0.0018	0.0122	0.0037	0.0634	0.0877	0.0443	0.0152	0.0107	0.0053	0.1118	0.0152
Day 4	0.0243	0.0766	0.1013	0.0733	0.059	0.0967	0.0191	0.0568	0.0915	0.072	0.0133	0.0766	0.0404	0.0093	0.0296	0.0263	0.0749	0.1073	0.1167	0.1231	0.0975	0.0182	0.0277	0.0988	0.0827	0.0909	0.0455	0.1147	0.0357	0.0124	0.0007	0.042	0.0753	0.0824	0.0633	0.011	0.0502	0.0065	0.0687	0.0248	0.0006	0.0506	0.0761	0.0593	0.0751	0.0446	0.0019	0.0691	0.0781
Day 5	0.0381	0.0063	0.0807	0.0598	0.053	0.1152	0.0403	0.0176	0.0748	0.036	0.0229	0.0503	0.0495	0.1339	0.0614	0.0538	0.0507	0.1005	0.0484	0.002	0.045	0.0069	0.0122	0.032	0.0234	0.0461	0.0603	0.0291	0.0235	0.0173	0.0874	0.1132	0.1045	0.1349	0.1135	0.0202	0.0836	0.0551	0.1119	0.0082	0.0253	0.0324	0.0915	0.0071	0.1125	0.0191	0.0005	0.0082	0.1391
[truncated: 101 more columns]
