# Supplementary material for: Feeding Spodoptera exigua larvae with gut-derived Escherichia sp. increases larval juvenile hormone levels inhibiting cannibalism
Source: Commun Biol. 2023 Oct 26;6:1086. doi: 10.1038/s42003-023-05466-x (PMC10603045; doi:10.1038/s42003-023-05466-x)
Supplement: Supplementary file 4 — Supplementary Data 1 [file 42003_2023_5466_MOESM4_ESM.zip › Supplementary Data 1/The source data behind Figure 2.xls]

## Sheet: data
																													Daily Cannibalic Rate (accumulated)											Average Daily Cannibalic Rate (accumulated)
	Diet	Density	9.26	9.27	9.28	9.29	9.3	10.1	10.2	10.3	10.4	10.5	10.6	10.7	Cannibalic NO.	Cannibalic Rate	9.26	9.27	9.28	9.29	9.3	10.1	10.2	10.3	10.4	10.5	10.6	10.7	9.26	9.27	9.28	9.29	9.3	10.1	10.2	10.3	10.4	10.5	10.6	9.26	9.27	9.28	9.29	9.3	10.1	10.2	10.3	10.4	10.5
S2	A1	2	0	0	0	0	0	0	0	0	0	0			0	0		0	0	0	0	0	0	0	0	0	0	0	0	0	0	0	0	0	0	0	0	0	0
S2	A2	2	0	0	0	0	0	0	0	0	0				0	0		0	0	0	0	0	0	0	0	0	0	0	0	0	0	0	0	0	0	0	0	0	0
C1S1	A3	2	0	0	1	0	0	0	0	0	0	0	0	0	1	0.5		0	1	1	1	1	1	1	1	1	1	1	0	0.5	0.5	0.5	0.5	0.5	0.5	0.5	0.5	0.5	0.5
C1S1	A4	2	0	1	0	0	0	0	0	0	0	0	0	0	1	0.5		1	1	1	1	1	1	1	1	1	1	1	0.5	0.5	0.5	0.5	0.5	0.5	0.5	0.5	0.5	0.5	0.5
C1S1	A5	2	0	0	0	0	1	0	0						1	0.5		0	0	0	1	1	1	1	1	1	1	1	0	0	0	0.5	0.5	0.5	0.5	0.5	0.5	0.5	0.5
C1S1	A6	2	0	1	0	0	0	0	0	0	0	0			1	0.5		1	1	1	1	1	1	1	1	1	1	1	0.5	0.5	0.5	0.5	0.5	0.5	0.5	0.5	0.5	0.5	0.5	0.166667	0.25	0.25	0.333333	0.333333	0.333333	0.333333	0.333333	0.333333	0.333333
C4S1	A1	5	0	4	0	0	0	0	0	0					4	0.8		4	4	4	4	4	4	4	4	4	4	4	0.8	0.8	0.8	0.8	0.8	0.8	0.8	0.8	0.8	0.8	0.8
C2S3	A2	5	0	0	1	0	1	0	0	0	0	0	0	0	2	0.4		0	1	1	2	2	2	2	2	2	2	2	0	0.2	0.2	0.4	0.4	0.4	0.4	0.4	0.4	0.4	0.4
C4S1	A3	5	0	0	3	1	0	0	0	0	0	0	0		4	0.8		0	3	4	4	4	4	4	4	4	4	4	0	0.6	0.8	0.8	0.8	0.8	0.8	0.8	0.8	0.8	0.8
C4S1	A4	5	0	0	1	0	0	2	0	0	0	0	1	0	4	0.8		0	1	1	1	3	3	3	3	3	4	4	0	0.2	0.2	0.2	0.6	0.6	0.6	0.6	0.6	0.8	0.8
C4S1	A5	5	0	0	1	0	2	1	0	0	0	0	0		4	0.8		0	1	1	3	4	4	4	4	4	4	4	0	0.2	0.2	0.6	0.8	0.8	0.8	0.8	0.8	0.8	0.8
C4S1	A6	5	0	0	1	1	1	1	0	0					4	0.8		0	1	2	3	4	4	4	4	4	4	4	0	0.2	0.4	0.6	0.8	0.8	0.8	0.8	0.8	0.8	0.8	0.133333	0.366667	0.433333	0.566667	0.7	0.7	0.7	0.7	0.7	0.733333
C7S3	A1	10	0	0	4	1	2	0	0	0					7	0.7		0	4	5	7	7	7	7	7	7	7	7	0	0.4	0.5	0.7	0.7	0.7	0.7	0.7	0.7	0.7	0.7
C8S1/1Y	A2	10	0	1	1	3	3	0	0	0	0	0	0		8	0.8		1	2	5	8	8	8	8	8	8	8	8	0.1	0.2	0.5	0.8	0.8	0.8	0.8	0.8	0.8	0.8	0.8
C8S2	A3	10	0	0	4	4	0	0	0	0	0	0	0		8	0.8		0	4	8	8	8	8	8	8	8	8	8	0	0.4	0.8	0.8	0.8	0.8	0.8	0.8	0.8	0.8	0.8
C8S2	A4	10	0	1	5	1	0	0	0	0	0	0	0	0	7	0.7		1	6	7	7	7	7	7	7	7	7	7	0.1	0.6	0.7	0.7	0.7	0.7	0.7	0.7	0.7	0.7	0.7
C8S2	A5	10	0	3	1	0	1	1	1	1	0	0	0	0	8	0.8		3	4	4	5	6	7	8	8	8	8	8	0.3	0.4	0.4	0.5	0.6	0.7	0.8	0.8	0.8	0.8	0.8
C8S2	A6	10	0	3	1	4	0	0	0	0	0	0	0	0	8	0.8		3	4	8	8	8	8	8	8	8	8	8	0.3	0.4	0.8	0.8	0.8	0.8	0.8	0.8	0.8	0.8	0.8	0.133333	0.4	0.616667	0.716667	0.733333	0.75	0.766667	0.766667	0.766667	0.766667
C12S3	A1	15	0	2	7	2	1	0	0	0	0				12	0.8		2	9	11	12	12	12	12	12	12	12	12	0.133333	0.6	0.733333	0.8	0.8	0.8	0.8	0.8	0.8	0.8	0.8
C14S1	A2	15	0	5	4	2	3	0							14	0.933333		5	9	11	14	14	14	14	14	14	14	14	0.333333	0.6	0.733333	0.933333	0.933333	0.933333	0.933333	0.933333	0.933333	0.933333	0.933333
C10S5	A3	15	0	0	3	4	0	0	0	0	2	1	0	0	10	0.666667		0	3	7	7	7	7	7	9	10	10	10	0	0.2	0.466667	0.466667	0.466667	0.466667	0.466667	0.6	0.666667	0.666667	0.666667
C12S3	A4	15	0	5	3	0	1	0	1	0	1	0	1	0	12	0.8		5	8	8	9	9	10	10	11	11	12	12	0.333333	0.533333	0.533333	0.6	0.6	0.666667	0.666667	0.733333	0.733333	0.8	0.8
C13S2	A5	15	0	2	3	4	3	0	0	1	0	0	0		13	0.866667		2	5	9	12	12	12	13	13	13	13	13	0.133333	0.333333	0.6	0.8	0.8	0.8	0.866667	0.866667	0.866667	0.866667	0.866667
C12S3	A6	15	0	6	3	2	1	0	0	0	0	0			12	0.8		6	9	11	12	12	12	12	12	12	12	12	0.4	0.6	0.733333	0.8	0.8	0.8	0.8	0.8	0.8	0.8	0.8	0.222222	0.477778	0.633333	0.733333	0.733333	0.744444	0.755556	0.788889	0.8	0.811111
C19S1	A1	20	0	5	7	5	0	0	1	1	0	0	0	0	19	0.95		5	12	17	17	17	18	19	19	19	19	19	0.25	0.6	0.85	0.85	0.85	0.9	0.95	0.95	0.95	0.95	0.95
C13S7	A2	20	0	2	10	1	0	0	0	0	0	0	0	0	13	0.65		2	12	13	13	13	13	13	13	13	13	13	0.1	0.6	0.65	0.65	0.65	0.65	0.65	0.65	0.65	0.65	0.65
C15S5	A3	20	0	2	9	4	0	0	0	0	0	0			15	0.75		2	11	15	15	15	15	15	15	15	15	15	0.1	0.55	0.75	0.75	0.75	0.75	0.75	0.75	0.75	0.75	0.75
C16S4	A4	20	0	3	7	4	1	0	1	0	0	0	0	0	16	0.8		3	10	14	15	15	16	16	16	16	16	16	0.15	0.5	0.7	0.75	0.75	0.8	0.8	0.8	0.8	0.8	0.8
C17S3	A5	20	0	6	6	2	2	0	0	1	0	0	0		17	0.85		6	12	14	16	16	16	17	17	17	17	17	0.3	0.6	0.7	0.8	0.8	0.8	0.85	0.85	0.85	0.85	0.85
C15S5	A6	20	0	7	5	2	0	1	0	0	0				15	0.75		7	12	14	14	15	15	15	15	15	15	15	0.35	0.6	0.7	0.7	0.75	0.75	0.75	0.75	0.75	0.75	0.75	0.208333	0.575	0.725	0.75	0.758333	0.775	0.791667	0.791667	0.791667	0.791667
	Density	Density	9.26	9.27	9.28	9.29	9.3	10.1	10.2	10.3	10.4	10.5	10.6	10.7	Cannibalic NO.	Cannibalic Rate		9.27	9.28	9.29	9.3	10.1	10.2	10.3	10.4	10.5	10.6	10.7	9.26	9.27	9.28	9.29	9.3	10.1	10.2	10.3	10.4	10.5	10.6
C1S1	B1	2	0	0	0	0	0	0	0	0	0				0	0		0	0	0	0	0	0	0	0	0	0	0	0	0	0	0	0	0	0	0	0	0	0
S2	B2	2	0	0	0	0	0	0	0	0	0	0	0	0	0	0		0	0	0	0	0	0	0	0	0	0	0	0	0	0	0	0	0	0	0	0	0	0
C1S1	B3	2	0	0	0	0	0	0	0	0	0	0	1	0	1	0.5		0	0	0	0	0	0	0	0	0	1	1	0	0	0	0	0	0	0	0	0	0.5	0.5
C1/1Y	B4	2	0	0	0	0	0	0	0	1	0	0	0		1	0.5		0	0	0	0	0	0	1	1	1	1	1	0	0	0	0	0	0	0.5	0.5	0.5	0.5	0.5
S1/1Y	B5	2	0	0	0	0	0	0	0	0	0	0	0		0	0		0	0	0	0	0	0	0	0	0	0	0	0	0	0	0	0	0	0	0	0	0	0
S1/1Y	B6	2	0	0	0	0	0	0	0	0	0	0			0	0		0	0	0	0	0	0	0	0	0	0	0	0	0	0	0	0	0	0	0	0	0	0	0	0	0	0	0	0	0.0833333	0.0833333	0.0833333	0.166667
C2S3	B1	5	0	1	0	0	0	0	1	0					2	0.4		1	1	1	1	1	2	2	2	2	2	2	0.2	0.2	0.2	0.2	0.2	0.4	0.4	0.4	0.4	0.4	0.4
C2S3	B2	5	0	0	0	1	1	0	0	0					2	0.4		0	0	1	2	2	2	2	2	2	2	2	0	0	0.2	0.4	0.4	0.4	0.4	0.4	0.4	0.4	0.4
C4S1	B3	5	0	0	0	1	0	2	1	0	0	0	0	0	4	0.8		0	0	1	1	3	4	4	4	4	4	4	0	0	0.2	0.2	0.6	0.8	0.8	0.8	0.8	0.8	0.8
C2S3	B4	5	0	0	0	1	0	0	1	0					2	0.4		0	0	1	1	1	2	2	2	2	2	2	0	0	0.2	0.2	0.2	0.4	0.4	0.4	0.4	0.4	0.4
C4S1	B5	5	0	1	0	0	2	0	1	0	0	0			4	0.8		1	1	1	3	3	4	4	4	4	4	4	0.2	0.2	0.2	0.6	0.6	0.8	0.8	0.8	0.8	0.8	0.8
C3S2	B6	5	0	1	1	1	0	0	0	0	0	0			3	0.6		1	2	3	3	3	3	3	3	3	3	3	0.2	0.4	0.6	0.6	0.6	0.6	0.6	0.6	0.6	0.6	0.6	0.1	0.133333	0.266667	0.366667	0.433333	0.566667	0.566667	0.566667	0.566667	0.566667
C6S4	B1	10	0	2	3	0	0	0	0	0	1	0	0	0	6	0.6		2	5	5	5	5	5	5	6	6	6	6	0.2	0.5	0.5	0.5	0.5	0.5	0.5	0.6	0.6	0.6	0.6
C7S3	B2	10	0	1	2	1	0	0	0	1	1	1	0	0	7	0.7		1	3	4	4	4	4	5	6	7	7	7	0.1	0.3	0.4	0.4	0.4	0.4	0.5	0.6	0.7	0.7	0.7
C7S3	B3	10	0	3	3	1	0	0	0	0	0				7	0.7		3	6	7	7	7	7	7	7	7	7	7	0.3	0.6	0.7	0.7	0.7	0.7	0.7	0.7	0.7	0.7	0.7
C8S2	B4	10	0	6	1	1	0	0	0						8	0.8		6	7	8	8	8	8	8	8	8	8	8	0.6	0.7	0.8	0.8	0.8	0.8	0.8	0.8	0.8	0.8	0.8
C8S1/1Y	B5	10	0	6	1	0	0	0	0	0	0	1	0	0	8	0.8		6	7	7	7	7	7	7	7	8	8	8	0.6	0.7	0.7	0.7	0.7	0.7	0.7	0.7	0.8	0.8	0.8
C9/1Y	B6	10	0	4	3	1	1	0	0	0	0				9	0.9		4	7	8	9	9	9	9	9	9	9	9	0.4	0.7	0.8	0.9	0.9	0.9	0.9	0.9	0.9	0.9	0.9	0.366667	0.583333	0.65	0.666667	0.666667	0.666667	0.683333	0.716667	0.75	0.75
C11S4	B1	15	0	8	3	0	0	0	0	0	0				11	0.733333		8	11	11	11	11	11	11	11	11	11	11	0.533333	0.733333	0.733333	0.733333	0.733333	0.733333	0.733333	0.733333	0.733333	0.733333	0.733333
C11S4	B2	15	0	4	5	0	1	1	0	0	0	0	0		11	0.733333		4	9	9	10	11	11	11	11	11	11	11	0.266667	0.6	0.6	0.666667	0.733333	0.733333	0.733333	0.733333	0.733333	0.733333	0.733333
C14S1	B3	15	0	1	4	5	0	3	0	0					13	0.866667		1	5	10	10	13	13	13	13	13	13	13	0.0666667	0.333333	0.666667	0.666667	0.866667	0.866667	0.866667	0.866667	0.866667	0.866667	0.866667
C14S1	B4	15	0	4	5	0	5	0	0	0	0	0	0		14	0.933333		4	9	9	14	14	14	14	14	14	14	14	0.266667	0.6	0.6	0.933333	0.933333	0.933333	0.933333	0.933333	0.933333	0.933333	0.933333
C12S3	B5	15	0	2	4	3	2	1	0	0	0				12	0.8		2	6	9	11	12	12	12	12	12	12	12	0.133333	0.4	0.6	0.733333	0.8	0.8	0.8	0.8	0.8	0.8	0.8
C9S3/3Y	B6	15	0	6	0	1	1	1	0	0					9	0.6		6	6	7	8	9	9	9	9	9	9	9	0.4	0.4	0.466667	0.533333	0.6	0.6	0.6	0.6	0.6	0.6	0.6	0.277778	0.511111	0.611111	0.711111	0.777778	0.777778	0.777778	0.777778	0.777778	0.777778
C18S1/1Y	B1	20	0	11	1	0	3	3	0	0	0				18	0.9		11	12	12	15	18	18	18	18	18	18	18	0.55	0.6	0.6	0.75	0.9	0.9	0.9	0.9	0.9	0.9	0.9
C18S1/1Y	B2	20	0	7	5	3	1	1	0	0	0				17	0.85		7	12	15	16	17	17	17	17	17	17	17	0.35	0.6	0.75	0.8	0.85	0.85	0.85	0.85	0.85	0.85	0.85
C18/2Y	B3	20	0	13	1	1	1	1	0	1	0	0	0		18	0.9		13	14	15	16	17	17	18	18	18	18	18	0.65	0.7	0.75	0.8	0.85	0.85	0.9	0.9	0.9	0.9	0.9
C14S6	B4	20	0	6	5	3	0	0	0	0	0				14	0.7		6	11	14	14	14	14	14	14	14	14	14	0.3	0.55	0.7	0.7	0.7	0.7	0.7	0.7	0.7	0.7	0.7
C16S4	B5	20	0	9	2	2	3	0	0	0	0	0	0		16	0.8		9	11	13	16	16	16	16	16	16	16	16	0.45	0.55	0.65	0.8	0.8	0.8	0.8	0.8	0.8	0.8	0.8
C15S5	B6	20	0	8	2	0	2	3	0	0	0				15	0.75		8	10	10	12	15	15	15	15	15	15	15	0.4	0.5	0.5	0.6	0.75	0.75	0.75	0.75	0.75	0.75	0.75	0.45	0.583333	0.658333	0.741667	0.808333	0.808333	0.816667	0.816667	0.816667	0.816667
	Diet	Density	9.24	9.25	9.26	9.27	9.28	9.29	9.3	10.1	10.2	10.3	10.4	10.5	Cannibalic NO.	Cannibalic Rate		9.27	9.28	9.29	9.3	10.1	10.2	10.3	10.4	10.5	10.6	10.7	9.26	9.27	9.28	9.29	9.3	10.1	10.2	10.3	10.4	10.5	10.6
2Y	C1	2	0	0	0	0	0	0	0						0	0		0	0	0	0	0	0	0	0	0	0	0	0	0	0	0	0	0	0	0	0	0	0
C1S1	C2	2	0	0	0	0	0	0	1	0	0	0	0	0	1	0.5		0	0	0	0	0	1	1	1	1	1	1	0	0	0	0	0	0.5	0.5	0.5	0.5	0.5	0.5
S1/1Y	C3	2	0	0	0	0	0	0	0	0	0				0	0		0	0	0	0	0	0	0	0	0	0	0	0	0	0	0	0	0	0	0	0	0	0
S1/1Y	C4	2	0	0	0	0	0	0	0	0	0				0	0		0	0	0	0	0	0	0	0	0	0	0	0	0	0	0	0	0	0	0	0	0	0
S1/1Y	C5	2	0	0	0	0	0	0	0	0	0				0	0		0	0	0	0	0	0	0	0	0	0	0	0	0	0	0	0	0	0	0	0	0	0
S1/1Y	C6	2	0	0	0	0	0	0	0	0	0				0	0		0	0	0	0	0	0	0	0	0	0	0	0	0	0	0	0	0	0	0	0	0	0	0	0	0	0	0	0.0833333	0.0833333	0.0833333	0.0833333	0.0833333
C1S4	C1	5	0	0	0	0	1	0	0	0	0				1	0.2		0	0	0	1	1	1	1	1	1	1	1	0	0	0	0.2	0.2	0.2	0.2	0.2	0.2	0.2	0.2
S5	C2	5	0	0	0	0	0	0	0	0	0	0			0	0		0	0	0	0	0	0	0	0	0	0	0	0	0	0	0	0	0	0	0	0	0	0
S2/3Y	C3	5	0	0	0	0	0	0	0						0	0		0	0	0	0	0	0	0	0	0	0	0	0	0	0	0	0	0	0	0	0	0	0
S5	C4	5	0	0	0	0	0	0	0						0	0		0	0	0	0	0	0	0	0	0	0	0	0	0	0	0	0	0	0	0	0	0	0
S2/3Y	C5	5	0	0	0	0	0	0	0						0	0		0	0	0	0	0	0	0	0	0	0	0	0	0	0	0	0	0	0	0	0	0	0
S2/3Y	C6	5	0	0	0	0	0	0	0	0					0	0		0	0	0	0	0	0	0	0	0	0	0	0	0	0	0	0	0	0	0	0	0	0	0	0	0	0.0333333	0.0333333	0.0333333	0.0333333	0.0333333	0.0333333	0.0333333
C2S5/3Y	C1	10	0	0	0	2	0	0	0	0	0	0	0		2	0.2		0	0	2	2	2	2	2	2	2	2	2	0	0	0.2	0.2	0.2	0.2	0.2	0.2	0.2	0.2	0.2
C1S5/4Y	C2	10	0	0	0	0	1	0	0	0	0				1	0.1		0	0	0	1	1	1	1	1	1	1	1	0	0	0	0.1	0.1	0.1	0.1	0.1	0.1	0.1	0.1
C2S5/3Y	C3	10	0	0	0	0	2	0	0	0	0	0			2	0.2		0	0	0	2	2	2	2	2	2	2	2	0	0	0	0.2	0.2	0.2	0.2	0.2	0.2	0.2	0.2
C7S2/1Y	C4	10	0	0	0	0	7	0	0	0	0				7	0.7		0	0	0	7	7	7	7	7	7	7	7	0	0	0	0.7	0.7	0.7	0.7	0.7	0.7	0.7	0.7
C3S6/1Y	C5	10	0	0	0	1	1	1	0						3	0.3		0	0	1	2	3	3	3	3	3	3	3	0	0	0.1	0.2	0.3	0.3	0.3	0.3	0.3	0.3	0.3
C3S6/1Y	C6	10	0	0	0	0	1	2	0	0	0	0	0		3	0.3		0	0	0	1	3	3	3	3	3	3	3	0	0	0	0.1	0.3	0.3	0.3	0.3	0.3	0.3	0.3	0	0	0.05	0.25	0.3	0.3	0.3	0.3	0.3	0.3
C8S7	C1	15	0	0	0	0	4	2	2	0	0	0	0	0	8	0.533333		0	0	0	4	6	8	8	8	8	8	8	0	0	0	0.266667	0.4	0.533333	0.533333	0.533333	0.533333	0.533333	0.533333
C1S12/2Y	C2	15	0	0	0	1	0	0	0	0	0				1	0.0666667		0	0	1	1	1	1	1	1	1	1	1	0	0	0.0666667	0.0666667	0.0666667	0.0666667	0.0666667	0.0666667	0.0666667	0.0666667	0.0666667
C3S12	C3	15	0	0	0	1	2	0	0	0					3	0.2		0	0	1	3	3	3	3	3	3	3	3	0	0	0.0666667	0.2	0.2	0.2	0.2	0.2	0.2	0.2	0.2
C8S7	C4	15	0	8	0	0	0	0	0	0	0				8	0.533333		8	8	8	8	8	8	8	8	8	8	8	0.533333	0.533333	0.533333	0.533333	0.533333	0.533333	0.533333	0.533333	0.533333	0.533333	0.533333
C4S9/2Y	C5	15	0	2	2	0	0	0	0	0	0	0			4	0.266667		2	4	4	4	4	4	4	4	4	4	4	0.133333	0.266667	0.266667	0.266667	0.266667	0.266667	0.266667	0.266667	0.266667	0.266667	0.266667
C7S8	C6	15	0	0	2	2	1	1	0	1	0	0			7	0.466667		0	2	4	5	6	6	7	7	7	7	7	0	0.133333	0.266667	0.333333	0.4	0.4	0.466667	0.466667	0.466667	0.466667	0.466667	0	0.133333	0.266667	0.333333	0.4	0.4	0.466667	0.466667	0.466667	0.466667
C4S16	C1	20	0	0	0	0	2	2	0						4	0.2		0	0	0	2	4	4	4	4	4	4	4	0	0	0	0.1	0.2	0.2	0.2	0.2	0.2	0.2	0.2
C1S19	C2	20	0	0	0	0	1	0							1	0.05		0	0	0	1	1	1	1	1	1	1	1	0	0	0	0.05	0.05	0.05	0.05	0.05	0.05	0.05	0.05
C6S14	C3	20	0	1	3	2	0	0	0	0	0				6	0.3		1	4	6	6	6	6	6	6	6	6	6	0.05	0.2	0.3	0.3	0.3	0.3	0.3	0.3	0.3	0.3	0.3
C5S15	C4	20	0	1	0	0	3	0	1	0	0				5	0.25		1	1	1	4	4	5	5	5	5	5	5	0.05	0.05	0.05	0.2	0.2	0.25	0.25	0.25	0.25	0.25	0.25
C5S14/1Y	C5	20	0	0	0	4	1	0	0	0					5	0.25		0	0	4	5	5	5	5	5	5	5	5	0	0	0.2	0.25	0.25	0.25	0.25	0.25	0.25	0.25	0.25
C5S15	C6	20	0	0	2	1	2	0	0	0	0				5	0.25		0	2	3	5	5	5	5	5	5	5	5	0	0.1	0.15	0.25	0.25	0.25	0.25	0.25	0.25	0.25	0.25	0.0166667	0.0583333	0.116667	0.191667	0.208333	0.216667	0.216667	0.216667	0.216667	0.216667
	Diet	Density	10.22	10.23	10.24	10.25	10.26	10.27	10.28	10.29	10.3	10.31	11.1	11.2	Cannibalic NO.	Cannibalic Rate		9.27	9.28	9.29	9.3	10.1	10.2	10.3	10.4	10.5	10.6	10.7	9.26	9.27	9.28	9.29	9.3	10.1	10.2	10.3	10.4	10.5	10.6
S2	E1	2	0	0	0	0	0	0	0	0	0	0	0	0	0	0		0	0	0	0	0	0	0	0	0	0	0	0	0	0	0	0	0	0	0	0	0	0
S1/1Y	E2	2	0	0	0	0	0	0	0	0	0	0	0	0	0	0		0	0	0	0	0	0	0	0	0	0	0	0	0	0	0	0	0	0	0	0	0	0
S1/1Y	E3	2	0	0	0	0	0	0	0	0	0	0			0	0		0	0	0	0	0	0	0	0	0	0	0	0	0	0	0	0	0	0	0	0	0	0
S2	E4	2	0	0	0	0	0	0	0	0	0	0	0	0	0	0		0	0	0	0	0	0	0	0	0	0	0	0	0	0	0	0	0	0	0	0	0	0
C1S1	E5	2	0	1	0	0	0	0	0						1	0.5		1	1	1	1	1	1	1	1	1	1	1	0.5	0.5	0.5	0.5	0.5	0.5	0.5	0.5	0.5	0.5	0.5
C1/1Y	E6	2	0	0	1	0	0	0	0	0	0				1	0.5		0	1	1	1	1	1	1	1	1	1	1	0	0.5	0.5	0.5	0.5	0.5	0.5	0.5	0.5	0.5	0.5	0.0833333	0.166667	0.166667	0.166667	0.166667	0.166667	0.166667	0.166667	0.166667	0.166667
C3S1/1Y	E1	5	0	0	2	0	1	0	0	0	0	0	0	0	3	0.6		0	2	2	3	3	3	3	3	3	3	3	0	0.4	0.4	0.6	0.6	0.6	0.6	0.6	0.6	0.6	0.6
C4/S1	E2	5	0	1	1	0	0	0	0	1	0	0	1	0	4	0.8		1	2	2	2	2	2	3	3	3	4	4	0.2	0.4	0.4	0.4	0.4	0.4	0.6	0.6	0.6	0.8	0.8
C4/S1	E3	5	0	1	0	0	0	0	1	2	0	0	0	0	4	0.8		1	1	1	1	1	2	4	4	4	4	4	0.2	0.2	0.2	0.2	0.2	0.4	0.8	0.8	0.8	0.8	0.8
C4/S1	E4	5	0	1	1	1	0	0	0	0	0	0	1	0	4	0.8		1	2	3	3	3	3	3	3	3	4	4	0.2	0.4	0.6	0.6	0.6	0.6	0.6	0.6	0.6	0.8	0.8
C3S2	E5	5	0	1	0	0	0	0	1	1					3	0.6		1	1	1	1	1	2	3	3	3	3	3	0.2	0.2	0.2	0.2	0.2	0.4	0.6	0.6	0.6	0.6	0.6
C1S4	E6	5	0	0	0	0	0	1	0	0	0	0	0		1	0.2		0	0	0	0	1	1	1	1	1	1	1	0	0	0	0	0.2	0.2	0.2	0.2	0.2	0.2	0.2	0.133333	0.266667	0.3	0.333333	0.366667	0.433333	0.566667	0.566667	0.566667	0.633333
C7S3	E1	10	0	1	0	0	1	0	2	0	1	1	0	0	6	0.6		1	1	1	2	2	4	4	5	6	6	6	0.1	0.1	0.1	0.2	0.2	0.4	0.4	0.5	0.6	0.6	0.6
C7S2/1Y	E2	10	0	1	1	2	0	2	1	0	0	0	1	0	8	0.8		1	2	4	4	6	7	7	7	7	8	8	0.1	0.2	0.4	0.4	0.6	0.7	0.7	0.7	0.7	0.8	0.8
C7S3	E3	10	0	0	0	1	3	1	0	0	0	1	0	0	6	0.6		0	0	1	4	5	5	5	5	6	6	6	0	0	0.1	0.4	0.5	0.5	0.5	0.5	0.6	0.6	0.6
C7S3	E4	10	0	0	0	3	2	1	1	0					7	0.7		0	0	3	5	6	7	7	7	7	7	7	0	0	0.3	0.5	0.6	0.7	0.7	0.7	0.7	0.7	0.7
C7S2/1Y	E5	10	0	0	0	2	1	2	1	0	0	1	0	0	7	0.7		0	0	2	3	5	6	6	6	7	7	7	0	0	0.2	0.3	0.5	0.6	0.6	0.6	0.7	0.7	0.7
C8S1/1Y	E6	10	0	0	0	2	1	2	1	0	1	1	0	0	8	0.8		0	0	2	3	5	6	6	7	8	8	8	0	0	0.2	0.3	0.5	0.6	0.6	0.7	0.8	0.8	0.8	0.0333333	0.05	0.216667	0.35	0.483333	0.583333	0.583333	0.616667	0.683333	0.7
C11S4	E1	15	0	4	0	1	2	2	2	0					11	0.733333		4	4	5	7	9	11	11	11	11	11	11	0.266667	0.266667	0.333333	0.466667	0.6	0.733333	0.733333	0.733333	0.733333	0.733333	0.733333
C13S2	E2	15	0	1	3	3	3	1	0	0	0	2	0		13	0.866667		1	4	7	10	11	11	11	11	13	13	13	0.0666667	0.266667	0.466667	0.666667	0.733333	0.733333	0.733333	0.733333	0.866667	0.866667	0.866667
C12S3	E3	15	0	1	1	3	1	2	1	1	2	0			12	0.8		1	2	5	6	8	9	10	12	12	12	12	0.0666667	0.133333	0.333333	0.4	0.533333	0.6	0.666667	0.8	0.8	0.8	0.8
C2S13	E4	15	0	0	0	0	0	2	0	0					2	0.133333		0	0	0	0	2	2	2	2	2	2	2	0	0	0	0	0.133333	0.133333	0.133333	0.133333	0.133333	0.133333	0.133333
C10S5	E5	15	0	0	0	0	4	0	1	0	0				5	0.333333		0	0	0	4	4	5	5	5	5	5	5	0	0	0	0.266667	0.266667	0.333333	0.333333	0.333333	0.333333	0.333333	0.333333
C8S7	E6	15	0	0	0	0	0	7	0	1	0	0	0	0	8	0.533333		0	0	0	0	7	7	8	8	8	8	8	0	0	0	0	0.466667	0.466667	0.533333	0.533333	0.533333	0.533333	0.533333	0.0666667	0.111111	0.188889	0.3	0.455556	0.5	0.522222	0.544444	0.566667	0.566667
C7S13	E1	20	0	1	3	0	3	0	0	0	0	0	0	0	7	0.35		1	4	4	7	7	7	7	7	7	7	7	0.05	0.2	0.2	0.35	0.35	0.35	0.35	0.35	0.35	0.35	0.35
C14S6	E2	20	0	2	4	2	1	2	2	0	0	1	0	0	14	0.7		2	6	8	9	11	13	13	13	14	14	14	0.1	0.3	0.4	0.45	0.55	0.65	0.65	0.65	0.7	0.7	0.7
C12S8	E3	20	0	1	0	2	4	1	4	0	0	0	0	0	12	0.6		1	1	3	7	8	12	12	12	12	12	12	0.05	0.05	0.15	0.35	0.4	0.6	0.6	0.6	0.6	0.6	0.6
C16S4	E4	20	0	1	8	1	3	0	2	1	0	0	0	0	16	0.8		1	9	10	13	13	15	16	16	16	16	16	0.05	0.45	0.5	0.65	0.65	0.75	0.8	0.8	0.8	0.8	0.8
C18S2	E5	20	0	2	3	4	1	2	5	0	1	0	0	0	18	0.9		2	5	9	10	12	17	17	18	18	18	18	0.1	0.25	0.45	0.5	0.6	0.85	0.85	0.9	0.9	0.9	0.9
C14S6	E6	20	0	6	5	1	2	0	0						14	0.7		6	11	12	14	14	14	14	14	14	14	14	0.3	0.55	0.6	0.7	0.7	0.7	0.7	0.7	0.7	0.7	0.7	0.108333	0.3	0.383333	0.5	0.541667	0.65	0.658333	0.666667	0.675	0.675
	Diet	Density	10.22	10.23	10.24	10.25	10.26	10.27	10.28	10.29	10.3	10.31	11.1	11.2	Cannibalic NO.	Cannibalic Rate		9.27	9.28	9.29	9.3	10.1	10.2	10.3	10.4	10.5	10.6	10.7	9.26	9.27	9.28	9.29	9.3	10.1	10.2	10.3	10.4	10.5	10.6
2Y	F1	2	0	0	0	0	0	0	0	0	0	0	0	0	0	0		0	0	0	0	0	0	0	0	0	0	0	0	0	0	0	0	0	0	0	0	0	0
2Y	F2	2	0	0	0	0	0	0	0	0	0	0			0	0		0	0	0	0	0	0	0	0	0	0	0	0	0	0	0	0	0	0	0	0	0	0
2Y	F3	2	0	0	0	0	0	0	0	0	0				0	0		0	0	0	0	0	0	0	0	0	0	0	0	0	0	0	0	0	0	0	0	0	0
2Y	F4	2	0	0	0	0	0	0	0	0					0	0		0	0	0	0	0	0	0	0	0	0	0	0	0	0	0	0	0	0	0	0	0	0
2Y	F5	2	0	0	0	0	0	0	0	0	0				0	0		0	0	0	0	0	0	0	0	0	0	0	0	0	0	0	0	0	0	0	0	0	0
2Y	F6	2	0	0	0	0	0	0	0	0	0				0	0		0	0	0	0	0	0	0	0	0	0	0	0	0	0	0	0	0	0	0	0	0	0	0	0	0	0	0	0	0	0	0	0
C2S3	F1	5	0	0	0	0	0	0	0	1	1	0	0		2	0.4		0	0	0	0	0	0	1	2	2	2	2	0	0	0	0	0	0	0.2	0.4	0.4	0.4	0.4
S3/2Y	F2	5	0	0	0	0	0	0	0	0	0	0	0	0	0	0		0	0	0	0	0	0	0	0	0	0	0	0	0	0	0	0	0	0	0	0	0	0
C4S1	F3	5	0	0	0	0	0	1	0	0	1	2	0	0	4	0.8		0	0	0	0	1	1	1	2	4	4	4	0	0	0	0	0.2	0.2	0.2	0.4	0.8	0.8	0.8
C2S3	F4	5	0	0	0	0	0	2	0	0	0	0	0		2	0.4		0	0	0	0	2	2	2	2	2	2	2	0	0	0	0	0.4	0.4	0.4	0.4	0.4	0.4	0.4
S2/3Y	F5	5	0	0	0	0	0	0	0	0	0	0	0		0	0		0	0	0	0	0	0	0	0	0	0	0	0	0	0	0	0	0	0	0	0	0	0
C1/4Y	F6	5	0	0	0	0	1	0	0	0	0				1	0.2		0	0	0	1	1	1	1	1	1	1	1	0	0	0	0.2	0.2	0.2	0.2	0.2	0.2	0.2	0.2	0	0	0	0.0333333	0.133333	0.133333	0.166667	0.233333	0.3	0.3
C6S4	F1	10	0	0	1	0	0	0	4	2	0	0			7	0.7		0	1	1	1	1	5	7	7	7	7	7	0	0.1	0.1	0.1	0.1	0.5	0.7	0.7	0.7	0.7	0.7
C6S3/1Y	F2	10	0	0	0	0	0	0	1	4	1	0	0	0	6	0.6		0	0	0	0	0	1	5	6	6	6	6	0	0	0	0	0	0.1	0.5	0.6	0.6	0.6	0.6
C6S4	F3	10	0	0	0	0	0	1	5	0	0	0	0		6	0.6		0	0	0	0	1	6	6	6	6	6	6	0	0	0	0	0.1	0.6	0.6	0.6	0.6	0.6	0.6
C5S4/1Y	F4	10	0	0	0	0	0	0	0	1	4	0	0	0	5	0.5		0	0	0	0	0	0	1	5	5	5	5	0	0	0	0	0	0	0.1	0.5	0.5	0.5	0.5
C8S1/1Y	F5	10	0	0	0	1	0	0	0	0	1	0	5	1	8	0.8		0	0	1	1	1	1	1	2	2	7	8	0	0	0.1	0.1	0.1	0.1	0.1	0.2	0.2	0.7	0.8
C5S5	F6	10	0	0	0	0	0	0	0	1	4	0	0	0	5	0.5		0	0	0	0	0	0	1	5	5	5	5	0	0	0	0	0	0	0.1	0.5	0.5	0.5	0.5	0	0.0166667	0.0333333	0.0333333	0.05	0.216667	0.35	0.516667	0.516667	0.6
C6S9	F1	15	0	0	0	0	0	4	2	0					6	0.4		0	0	0	0	4	6	6	6	6	6	6	0	0	0	0	0.266667	0.4	0.4	0.4	0.4	0.4	0.4
C5S10	F2	15	0	1	0	0	0	0	4	0					5	0.333333		1	1	1	1	1	5	5	5	5	5	5	0.0666667	0.0666667	0.0666667	0.0666667	0.0666667	0.333333	0.333333	0.333333	0.333333	0.333333	0.333333
C5S9/1Y	F3	15	0	0	0	0	2	4	1	0	0	0	0		7	0.466667		0	0	0	2	6	7	7	7	7	7	7	0	0	0	0.133333	0.4	0.466667	0.466667	0.466667	0.466667	0.466667	0.466667
S14/1Y	F4	15	0	0	0	0	0	0	0	0	0	0	0		0	0		0	0	0	0	0	0	0	0	0	0	0	0	0	0	0	0	0	0	0	0	0	0
C3S12	F5	15	0	0	0	0	0	0	1	2	0	0			3	0.2		0	0	0	0	0	1	3	3	3	3	3	0	0	0	0	0	0.0666667	0.2	0.2	0.2	0.2	0.2
C5S10	F6	15	0	0	0	0	0	0	4	1	0	0	0	0	5	0.333333		0	0	0	0	0	4	5	5	5	5	5	0	0	0	0	0	0.266667	0.333333	0.333333	0.333333	0.333333	0.333333	0.0166667	0.0166667	0.0166667	0.05	0.183333	0.366667	0.383333	0.383333	0.383333	0.383333
C4S15/1Y	F1	20	0	0	0	0	0	4	0	0	0	0			4	0.2		0	0	0	0	4	4	4	4	4	4	4	0	0	0	0	0.2	0.2	0.2	0.2	0.2	0.2	0.2
C2S18	F2	20	0	0	0	0	0	2	0						2	0.1		0	0	0	0	2	2	2	2	2	2	2	0	0	0	0	0.1	0.1	0.1	0.1	0.1	0.1	0.1
C12S8	F3	20	0	0	1	1	0	6	1	3	0	0			12	0.6		0	1	2	2	8	9	12	12	12	12	12	0	0.05	0.1	0.1	0.4	0.45	0.6	0.6	0.6	0.6	0.6
C18S1/1Y	F4	20	0	3	2	5	0	5	1	0	2	0	0	0	18	0.9		3	5	10	10	15	16	16	18	18	18	18	0.15	0.25	0.5	0.5	0.75	0.8	0.8	0.9	0.9	0.9	0.9
C15S4/1Y	F5	20	0	1	2	1	3	2	0	4	2	0	0	0	15	0.75		1	3	4	7	9	9	13	15	15	15	15	0.05	0.15	0.2	0.35	0.45	0.45	0.65	0.75	0.75	0.75	0.75
C14S6	F6	20	0	1	1	3	3	0	0	5	0				13	0.65		1	2	5	8	8	8	13	13	13	13	13	0.05	0.1	0.25	0.4	0.4	0.4	0.65	0.65	0.65	0.65	0.65	0.0416667	0.0916667	0.175	0.225	0.383333	0.4	0.5	0.533333	0.533333	0.533333
[truncated: 1 more columns]

## Sheet: For heat map
	1	2	3	4	5	6	7	8	9	10	11
2	0.166667	0.25	0.25	0.333333	0.333333	0.333333	0.333333	0.333333	0.333333	0.333333	0.333333
5	0.133333	0.366667	0.433333	0.566667	0.7	0.7	0.7	0.7	0.7	0.733333	0.733333
10	0.133333	0.4	0.616667	0.716667	0.733333	0.75	0.766667	0.766667	0.766667	0.766667	0.766667
15	0.222222	0.477778	0.633333	0.733333	0.733333	0.744444	0.755556	0.788889	0.8	0.811111	0.811111
25	0.208333	0.575	0.725	0.75	0.758333	0.775	0.791667	0.791667	0.791667	0.791667	0.791667
2	0	0	0	0	0	0	0.0833333	0.0833333	0.0833333	0.166667	0.166667
5	0.1	0.133333	0.266667	0.366667	0.433333	0.566667	0.566667	0.566667	0.566667	0.566667	0.566667
10	0.366667	0.583333	0.65	0.666667	0.666667	0.666667	0.683333	0.716667	0.75	0.75	0.75
15	0.277778	0.511111	0.611111	0.711111	0.777778	0.777778	0.777778	0.777778	0.777778	0.777778	0.777778
25	0.45	0.583333	0.658333	0.741667	0.808333	0.808333	0.816667	0.816667	0.816667	0.816667	0.816667
2	0	0	0	0	0	0.0833333	0.0833333	0.0833333	0.0833333	0.0833333	0.0833333
5	0	0	0	0.0333333	0.0333333	0.0333333	0.0333333	0.0333333	0.0333333	0.0333333	0.0333333
10	0	0	0.05	0.25	0.3	0.3	0.3	0.3	0.3	0.3	0.3
15	0	0.133333	0.266667	0.333333	0.4	0.4	0.466667	0.466667	0.466667	0.466667	0.466667
25	0.0166667	0.0583333	0.116667	0.191667	0.208333	0.216667	0.216667	0.216667	0.216667	0.216667	0.216667
2	0.0833333	0.166667	0.166667	0.166667	0.166667	0.166667	0.166667	0.166667	0.166667	0.166667	0.166667
5	0.133333	0.266667	0.3	0.333333	0.366667	0.433333	0.566667	0.566667	0.566667	0.633333	0.633333
10	0.0333333	0.05	0.216667	0.35	0.483333	0.583333	0.583333	0.616667	0.683333	0.7	0.7
15	0.0666667	0.111111	0.188889	0.3	0.455556	0.5	0.522222	0.544444	0.566667	0.566667	0.566667
25	0.108333	0.3	0.383333	0.5	0.541667	0.65	0.658333	0.666667	0.675	0.675	0.675
2	0	0	0	0	0	0	0	0	0	0	0
5	0	0	0	0.0333333	0.133333	0.133333	0.166667	0.233333	0.3	0.3	0.3
10	0	0.0166667	0.0333333	0.0333333	0.05	0.216667	0.35	0.516667	0.516667	0.6	0.616667
15	0.0166667	0.0166667	0.0166667	0.05	0.183333	0.366667	0.383333	0.383333	0.383333	0.383333	0.383333
25	0.0416667	0.0916667	0.175	0.225	0.383333	0.4	0.5	0.533333	0.533333	0.533333	0.533333
	1	2	3	4	5	6	7	8	9	10	11
2	0.166667	0.25	0.25	0.333333	0.333333	0.333333	0.333333	0.333333	0.333333	0.333333	0.333333
2	0	0	0	0	0	0	0.0833333	0.0833333	0.0833333	0.166667	0.166667
2	0	0	0	0	0	0.0833333	0.0833333	0.0833333	0.0833333	0.0833333	0.0833333
2	0.0833333	0.166667	0.166667	0.166667	0.166667	0.166667	0.166667	0.166667	0.166667	0.166667	0.166667
2	0	0	0	0	0	0	0	0	0	0	0
5	0.133333	0.366667	0.433333	0.566667	0.7	0.7	0.7	0.7	0.7	0.733333	0.733333
5	0.1	0.133333	0.266667	0.366667	0.433333	0.566667	0.566667	0.566667	0.566667	0.566667	0.566667
5	0	0	0	0.0333333	0.0333333	0.0333333	0.0333333	0.0333333	0.0333333	0.0333333	0.0333333
5	0.133333	0.266667	0.3	0.333333	0.366667	0.433333	0.566667	0.566667	0.566667	0.633333	0.633333
5	0	0	0	0.0333333	0.133333	0.133333	0.166667	0.233333	0.3	0.3	0.3
10	0.133333	0.4	0.616667	0.716667	0.733333	0.75	0.766667	0.766667	0.766667	0.766667	0.766667
10	0.366667	0.583333	0.65	0.666667	0.666667	0.666667	0.683333	0.716667	0.75	0.75	0.75
10	0	0	0.05	0.25	0.3	0.3	0.3	0.3	0.3	0.3	0.3
10	0.0333333	0.05	0.216667	0.35	0.483333	0.583333	0.583333	0.616667	0.683333	0.7	0.7
10	0	0.0166667	0.0333333	0.0333333	0.05	0.216667	0.35	0.516667	0.516667	0.6	0.616667
15	0.222222	0.477778	0.633333	0.733333	0.733333	0.744444	0.755556	0.788889	0.8	0.811111	0.811111
15	0.277778	0.511111	0.611111	0.711111	0.777778	0.777778	0.777778	0.777778	0.777778	0.777778	0.777778
15	0	0.133333	0.266667	0.333333	0.4	0.4	0.466667	0.466667	0.466667	0.466667	0.466667
15	0.0666667	0.111111	0.188889	0.3	0.455556	0.5	0.522222	0.544444	0.566667	0.566667	0.566667
15	0.0166667	0.0166667	0.0166667	0.05	0.183333	0.366667	0.383333	0.383333	0.383333	0.383333	0.383333
25	0.208333	0.575	0.725	0.75	0.758333	0.775	0.791667	0.791667	0.791667	0.791667	0.791667
25	0.45	0.583333	0.658333	0.741667	0.808333	0.808333	0.816667	0.816667	0.816667	0.816667	0.816667
25	0.0166667	0.0583333	0.116667	0.191667	0.208333	0.216667	0.216667	0.216667	0.216667	0.216667	0.216667
25	0.108333	0.3	0.383333	0.5	0.541667	0.65	0.658333	0.666667	0.675	0.675	0.675
25	0.0416667	0.0916667	0.175	0.225	0.383333	0.4	0.5	0.533333	0.533333	0.533333	0.533333
