# Supplementary material for: Feeding Spodoptera exigua larvae with gut-derived Escherichia sp. increases larval juvenile hormone levels inhibiting cannibalism
Source: Commun Biol. 2023 Oct 26;6:1086. doi: 10.1038/s42003-023-05466-x (PMC10603045; doi:10.1038/s42003-023-05466-x)
Supplement: Supplementary file 4 — Supplementary Data 1 [file 42003_2023_5466_MOESM4_ESM.zip › Supplementary Data 1/The source data behind Figure 3/qPCR data.xls]

## Sheet: qSeATPsyn
Primers	qSeATPsyn-FF/FR									A
	Ct Value				Log(copies)				Copies
	Rep1	Rep2	Rep3		Rep1	Rep2	Rep3		Rep1	Rep2	Rep3													1	2	3	4	5	6	7	8	9	10	11	12	13	14	15	16	17	18	19	20
A1	20.0254	20.2806	20.1777		13.4287	13.3462	13.454		2.43377e+09	2.13122e+09	2.5348e+09													1.10711	1.27589	2.04069	2.04782	0.948172	2.16583	2.08974	2.24731	2.03907	1.86589	1.96877	0.347911	1.87905	2.11476	2.42428	0.970755	0.841358	1.7112	2.24344	1.10249
A2	19.4717	19.4505	19.5646		14.1931	14.2153	14.0959		8.32795e+09	8.63136e+09	7.12167e+09
A3	19.3475	19.3396	19.4808		14.3231	14.3314	14.1836		1.02656e+10	1.04044e+10	8.20141e+09
A4	18.226	18.4249	18.415		15.4972	15.289	15.2994		6.7937e+10	4.85879e+10	4.94088e+10
A5	20.2836	20.1544	20.1717		13.343	13.4783	13.4602		2.12027e+09	2.63609e+09	2.56034e+09
A6	19.8288	19.9418	20.0337		13.8192	13.7009	13.6047		4.56272e+09	3.77144e+09	3.23077e+09
A7	20.016	19.9986	20.2181		13.6233	13.6414	13.4116		3.32866e+09	3.42736e+09	2.3677e+09
A8	20.3427	20.1645	20.4454		13.2812	13.4678	13.1737		1.91942e+09	2.59174e+09	1.61447e+09
A9	19.5627	19.715	19.7543		14.0978	13.9384	13.8973		7.1441e+09	5.52704e+09	5.17335e+09
A10	20.3688	20.4908	20.4254		13.2539	13.1261	13.1947		1.83684e+09	1.49548e+09	1.66981e+09
A11	20.4077	20.2993	20.2545		13.2132	13.3267	13.3735		1.72048e+09	2.06523e+09	2.22683e+09
A12	20.0661	20.0741	20.0913		13.5708	13.5625	13.5444		3.05921e+09	3.01829e+09	2.93178e+09
A13	20.3419	20.6559	20.6836		13.2821	12.9534	12.9243		1.92211e+09	1.13248e+09	1.08076e+09
A14	19.3964	19.4358	19.4393		14.2719	14.2307	14.227		9.45458e+09	8.84742e+09	8.79533e+09
A15	20.1038	20.071	20.0499		13.5313	13.5656	13.5878		2.87056e+09	3.03362e+09	3.14387e+09
A16	18.9006	19.0763	19.0113		14.791	14.607	14.6751		2.17994e+10	1.62121e+10	1.80894e+10
A17	19.2066	19.1907	19.1857		14.4706	14.4873	14.4925		1.30178e+10	1.3371e+10	1.34843e+10
A18	19.1001	19.2106	19.1756		14.5821	14.4664	14.5031		1.55749e+10	1.29303e+10	1.37165e+10
A19	21.674	21.6374	21.5775		11.8875	11.9258	11.9885		2.03704e+08	2.16672e+08	2.39673e+08
A20	20.3964	20.4089	20.3329		13.225	13.2119	13.2915		1.7534e+09	1.71687e+09	1.95131e+09
B1	20.1898	20.3034	20.1838		13.4413	13.3224	13.4476		2.48353e+09	2.051e+09	2.50879e+09													1.37632	0.927567	2.06783	2.2673	2.04262	1.11048	1.84728	1.80719	1.85835	2.26855	1.07123	1.12331	1.78665	1.07965	0.990189	1.90385	1.0205	2.14258	1.23254	1.79361
B2	20.5599	20.4375	20.9164		13.0538	13.182	12.6806		1.33111e+09	1.63611e+09	7.30032e+08
B3	20.1652	20.0437	20.0203		13.467	13.5942	13.6187		2.58858e+09	3.17659e+09	3.30431e+09
B4	20.5788	20.6002	20.7413		13.0341	13.0116	12.8639		1.2895e+09	1.24379e+09	9.80646e+08
B5	19.8573	19.9163	19.9762		13.7894	13.7276	13.6649		4.34918e+09	3.93708e+09	3.55935e+09
B6	20.4547	20.2891	20.4474		13.1639	13.3373	13.1716		1.58927e+09	2.10087e+09	1.60906e+09
B7	20.8693	20.721	20.9023		12.7299	12.8852	12.6954		7.90396e+08	1.0148e+09	7.47615e+08
B8	20.5571	20.5398	20.5348		13.0568	13.0749	13.0801		1.33754e+09	1.37712e+09	1.3887e+09
B9	25.06	25.005	25.0808		8.34264	8.40029	8.32092		678040	743956	654751
B10	20.2744	20.3404	20.3452		13.3527	13.2836	13.2786		2.15342e+09	1.92694e+09	1.91132e+09
B11	22.8649	22.8631	22.9182		10.6407	10.6426	10.5849		2.73881e+07	2.74718e+07	2.50355e+07
B12	20.5709	20.6699	20.5998		13.0423	12.9387	13.0121		1.30668e+09	1.10608e+09	1.24465e+09
B13	20.4814	20.5838	20.6593		13.136	13.0288	12.9498		1.51946e+09	1.27857e+09	1.12588e+09
B14	23.0681	23.0583	23.0207		10.428	10.4383	10.4777		1.94488e+07	1.97714e+07	2.10659e+07
B15	21.0664	20.4518	20.2976		12.5236	13.167	13.3284		5.6703e+08	1.59706e+09	2.07086e+09
B16	21.9605	21.9369	22.0327		11.5876	11.6123	11.5119		1.25712e+08	1.3081e+08	1.11301e+08
B17	22.9015	22.9162	22.9603		10.6024	10.587	10.5409		2.57485e+07	2.51186e+07	2.3321e+07
B18	23.0093	22.9217	22.929		10.4895	10.5813	10.5736		2.14722e+07	2.48874e+07	2.45847e+07
B19	21.8761	21.876	21.8344		11.6759	11.6761	11.7196		1.44909e+08	1.4495e+08	1.55475e+08
B20	21.3152	21.2649	21.2815		12.2631	12.3158	12.2984		3.72844e+08	4.05877e+08	3.94628e+08
C1	22.8663	22.8747	22.6672		10.6393	10.6304	10.8477		2.73226e+07	2.69373e+07	3.82159e+07													1.39178	0.821148	2.32208	1.05307	1.17079	1.83442	2.37939	2.14194	1.7735	1.20121	2.08232	1.17333	1.95397	1.03484	1.00316	1.01905	1.05265	1.01672	0.975742	2.05824
C2	21.3362	21.3004	21.4598		12.2412	12.2786	12.1117		3.59918e+08	3.8225e+08	2.92244e+08
C3	21.3259	21.5538	21.3385		12.2519	12.0133	12.2388		3.66204e+08	2.49424e+08	3.58527e+08
C4	19.6142	20.1382	20.1974		14.0439	13.4953	13.4334		6.54997e+09	2.70895e+09	2.45206e+09
C5	21.1094	21.3965	21.2596		12.4786	12.178	12.3213		5.27438e+08	3.25115e+08	4.0945e+08
C6	22.0687	22.3107	22.0938		11.4743	11.2209	11.448		1.04751e+08	6.96745e+07	1.00422e+08
C7	20.9102	20.6995	20.7926		12.6871	12.9077	12.8102		7.3773e+08	1.05217e+09	8.99348e+08
C8	21.718	21.9587	21.8628		11.8415	11.5894	11.6898		1.89158e+08	1.26083e+08	1.48187e+08
C9	21.1232	21.0526	21.0183		12.4642	12.538	12.5739		5.1532e+08	5.80352e+08	6.14897e+08
C10	21.282	19.9247	20.7457		12.2978	13.7188	12.8593		3.943e+08	3.88185e+09	9.73366e+08
C11	21.3439	21.1814	21.2432		12.233	12.4032	12.3385		3.55234e+08	4.67189e+08	4.20949e+08
C12	25.8884	25.8113	25.7812		7.47539	7.55617	7.58767		167908	191220	201167
C13	24.4259	24.4337	24.4507		9.00648	8.99838	8.98057		1.97361e+06	1.94804e+06	1.89299e+06
C14	21.4151	22.063	21.4129		12.1585	11.4802	12.1608		3.15084e+08	1.05766e+08	3.16278e+08
C15	21.6815	21.5558	21.6057		11.8797	12.0112	11.959		2.01153e+08	2.48574e+08	2.28567e+08
C16	26.6542	26.6091	26.2565		6.67371	6.72091	7.09011		46208.9	49856	90317.7
C17	22.7001	22.6916	22.7067		10.8133	10.8222	10.8063		3.61542e+07	3.66775e+07	3.57524e+07
C18	21.1634	21.1712	21.2019		12.422	12.4139	12.3817		4.81532e+08	4.75238e+08	4.51273e+08
C19	21.5761	21.6275	21.3751		11.99	11.9362	12.2004		2.40233e+08	2.20302e+08	3.37056e+08
C20	21.3657	21.3292	21.2526		12.2102	12.2484	12.3286		3.42438e+08	3.64157e+08	4.14308e+08
D1	19.5943	19.7568	19.7504		14.0648	13.8946	13.9013		6.77401e+09	5.15132e+09	5.2073e+09													0.903371	1.30255	2.11709	2.26483	1.86224	2.17285	1.2034	2.27829	2.55974	1.70682	2.21227	2.02182	2.61244	2.13121	1.04637	1.08095	2.02381	1.93407	1.32476	1.21264
D2	20.5061	20.4272	20.3448		13.1102	13.1928	13.279		1.45748e+09	1.66472e+09	1.91261e+09
D3	20.4464	20.3779	20.237		13.1727	13.2444	13.3919		1.61182e+09	1.80899e+09	2.29366e+09
D4	20.0167	20.0266	19.5637		13.6225	13.6121	14.0968		3.32462e+09	3.2693e+09	7.1323e+09
D5	19.3795	19.3782	19.4587		14.2896	14.291	14.2067		9.72745e+09	9.7488e+09	8.51231e+09
D6	19.1352	19.2269	19.3672		14.5454	14.4494	14.3024		1.46816e+10	1.25806e+10	9.9304e+09
D7	19.2606	19.6381	19.7378		14.4141	14.0189	13.9145		1.18862e+10	6.29173e+09	5.31851e+09
D8	19.0479	18.9566	19.0349		14.6367	14.7323	14.6504		1.70073e+10	1.9835e+10	1.73852e+10
D9	19.6276	19.7145	19.8778		14.0298	13.9389	13.768		6.40383e+09	5.53166e+09	4.20144e+09
D10	19.6456	19.62	19.6513		14.0111	14.0378	14.005		6.21307e+09	6.48609e+09	6.15329e+09
D11	20.7761	20.8473	20.818		12.8276	12.7529	12.7837		9.24853e+08	8.20165e+08	8.61803e+08
D12	18.8056	18.9029	18.8852		14.8905	14.7886	14.8071		2.55853e+10	2.17149e+10	2.2373e+10
D13	19.5909	19.6294	19.5174		14.0683	14.028	14.1452		6.81286e+09	6.38465e+09	7.71051e+09
D14	19.9214	20.0587	20.1718		13.7223	13.5785	13.4602		3.90356e+09	3.09714e+09	2.56006e+09
D15	19.7297	19.6085	19.6705		13.923	14.0499	13.985		5.39204e+09	6.61387e+09	5.95763e+09
D16	18.4867	18.5253	18.6056		15.2243	15.1839	15.0998		4.37823e+10	4.1029e+10	3.58356e+10
D17	18.6626	18.4853	18.6378		15.0401	15.2257	15.066		3.2551e+10	4.3884e+10	3.394e+10
D18	18.3016	18.4717	18.6076		15.4181	15.2399	15.0977		5.98077e+10	4.49019e+10	3.57143e+10
D19	18.8595	18.7375	18.8128		14.834	14.9617	14.8828		2.33609e+10	2.86955e+10	2.5273e+10
D20	19.6915	22.8414	37.0378		13.963	10.6653	-4.19684		5.75043e+09	2.84934e+07	0.00116557
E1	19.9264	19.8438	20.2946		13.717	13.8036	13.3316		3.87082e+09	4.44917e+09	2.08145e+09													1.06934	1.00163	1.03234	1.24301	2.5232	2.38858	1.79906	2.10581	1.05372	1.96441	1.90921	2.0592	1.03043	1.07246	1.84592	2.05766	2.15152	2.0391	2.10584	1.19049
E2	20.1332	20.122	20.1308		13.5005	13.5122	13.5031		2.73178e+09	2.78383e+09	2.74308e+09
E3	20.9502	20.9756	20.9848		12.6453	12.6186	12.609		6.89696e+08	6.6074e+08	6.50562e+08
E4	20.5607	20.5551	20.3554		13.053	13.0589	13.268		1.32934e+09	1.342e+09	1.87894e+09
E5	19.1808	19.3307	19.1143		14.4976	14.3407	14.5672		1.35948e+10	1.05607e+10	1.52072e+10
E6	21.0826	21.0213	21.1345		12.5066	12.5708	12.4522		5.51727e+08	6.11772e+08	5.05528e+08
E7	20.7205	20.6982	20.7021		12.8857	12.909	12.9049		1.01558e+09	1.05448e+09	1.04754e+09
E8	19.0875	19.3363	19.2707		14.5953	14.3348	14.4035		1.59096e+10	1.04616e+10	1.16845e+10
E9	20.5409	20.8097	20.9231		13.0737	12.7923	12.6736		1.37442e+09	8.73913e+08	7.21833e+08
E10	20.0276	20.1462	20.1044		13.6111	13.487	13.5307		3.2641e+09	2.67291e+09	2.86786e+09
E11	20.0386	20.1323	20.1798		13.5995	13.5015	13.4517		3.20387e+09	2.73638e+09	2.52561e+09
E12	19.5234	19.5996	19.5851		14.139	14.0592	14.0744		7.6333e+09	6.71365e+09	6.87962e+09
E13	20.0294	20.1087	20.009		13.6092	13.5262	13.6305		3.25429e+09	2.84723e+09	3.36768e+09
E14	20.4431	20.4526	20.6102		13.1761	13.1662	13.0012		1.62067e+09	1.59513e+09	1.22307e+09
E15	19.3271	19.6415	19.4222		14.3444	14.0153	14.2449		1.06249e+10	6.256e+09	9.05298e+09
E16	21.0473	21.1778	21.1933		12.5436	12.4069	12.3907		5.85601e+08	4.69987e+08	4.57874e+08
E17	20.8517	20.8388	20.9725		12.7484	12.7619	12.6219		8.14225e+08	8.32122e+08	6.64286e+08
E18	19.5115	19.6399	19.6618		14.1514	14.017	13.9941		7.78806e+09	6.27286e+09	6.04575e+09
E19	21.2818	20.8468	21.2206		12.298	12.7534	12.3622		3.94424e+08	8.20863e+08	4.37311e+08
E20	22.284	22.1193	22.1353		11.2489	11.4213	11.4045		7.28835e+07	9.61956e+07	9.36344e+07

## Sheet: qBacteria
	qSequantified-FF/FR
	Ct Value				Log(copies)				Copies
	Rep1	Rep2	Rep3		Rep1	Rep2	Rep3		Rep1	Rep2	Rep3		Weight(tube) g	Weight(tube+gut) g	Weight (gut) g	Weight (gut) mg
	23.147	23.947	23.8373		19.0705	18.6677	18.7229		2.13647e+13	1.11723e+13	1.22109e+13		0.8693	0.8757	0.0064	6.4
	22.7577	23.287	23.3323		19.2665	19	18.9772		2.92886e+13	1.90731e+13	1.83852e+13		0.871	0.8779	0.0069	6.9
	17.6305	17.6282	17.7823		21.848	21.8492	21.7716		1.86694e+15	1.87041e+15	1.65077e+15		0.8575	0.8686	0.0111	11.1
	20.8349	21.0123	20.2312		20.2346	20.1453	20.5386		1.39122e+14	1.2049e+14	2.26911e+14		0.8904	0.9	0.0096	9.6
	22.7358	22.9943	22.7544		19.2775	19.1474	19.2681		2.98132e+13	2.41785e+13	2.93662e+13		0.8541	0.8634	0.0093	9.3
	20.8038	19.4868	20.5515		20.2503	20.9134	20.3773		1.42677e+14	4.14794e+14	1.75045e+14		0.8693	0.8793	0.01	10
	18.7362	18.9221	18.955		21.2913	21.1977	21.1812		7.62047e+14	6.55509e+14	6.38252e+14		0.8314	0.8407	0.0093	9.3
	21.9156	21.6596	18.6427		19.6905	19.8194	21.3384		5.79532e+13	7.1314e+13	8.22089e+14		0.8454	0.8525	0.0071	7.1
	18.5423	18.4786	18.7055		21.3889	21.421	21.3068		8.91721e+14	9.38961e+14	7.81241e+14		0.8492	0.8573	0.0081	8.1
	18.2325	18.1415	18.2548		21.5449	21.5908	21.5337		1.14618e+15	1.23393e+15	1.12566e+15		0.8511	0.8617	0.0106	10.6
	18.2325	18.1415	18.2548		21.5449	21.5908	21.5337		1.14618e+15	1.23393e+15	1.12566e+15		0.8743	0.8829	0.0086	8.6
	16.766	16.8933	16.9529		22.2833	22.2192	22.1892		3.76171e+15	3.39285e+15	3.23297e+15		0.8364	0.8474	0.011	11
	18.555	18.3987	18.3541		21.3826	21.4612	21.4837		8.82621e+14	1.00174e+15	1.03869e+15		0.8585	0.869	0.0105	10.5
	18.2955	18.2608	18.6066		21.5132	21.5307	21.3566		1.08919e+15	1.1202e+15	8.46486e+14		0.8702	0.881	0.0108	10.8
	20.5813	20.7822	20.5817		20.3623	20.2612	20.3621		1.70867e+14	1.45191e+14	1.70803e+14		0.8677	0.875	0.0073	7.3
	20.2601	20.3501	20.5074		20.524	20.4787	20.3995		2.21659e+14	2.06077e+14	1.81412e+14		0.8569	0.8675	0.0106	10.6
	19.4638	19.3005	19.5386		20.925	21.0072	20.8873		4.22587e+14	4.82407e+14	3.97748e+14		0.8607	0.8706	0.0099	9.9
	19.8008	19.769	19.8235		20.7553	20.7713	20.7438		3.21616e+14	3.30001e+14	3.15739e+14		0.8611	0.873	0.0119	11.9
	18.2162	18.2105	18.3038		21.5532	21.556	21.509		1.16148e+15	1.16684e+15	1.08188e+15		0.8728	0.882	0.0092	9.2
	22.5769	22.7927	22.9386		19.3575	19.2489	19.1754		3.39102e+13	2.84699e+13	2.52951e+13		0.8664	0.8724	0.006	6
					30.725	30.725	30.725									0
	18.6039	18.8289	18.7568		21.358	21.2447	21.281		8.48337e+14	7.06942e+14	7.4946e+14		0.8588	0.8665	0.0077	7.7
	24.107	24.8716	24.5196		18.5871	18.2021	18.3794		9.8141e+12	5.28128e+12	7.02498e+12		0.874	0.8809	0.0069	6.9
	25.7659	25.7797	25.9517		17.7519	17.7449	17.6583		2.55872e+12	2.53033e+12	2.20116e+12		0.8906	0.8978	0.0072	7.2
	25.3593	25.7883	25.7085		17.9566	17.7406	17.7808		3.5574e+12	2.51266e+12	2.68057e+12		0.874	0.8792	0.0052	5.2
	25.7518	26.0292	26.0273		17.759	17.6193	17.6202		2.58806e+12	2.06712e+12	2.07022e+12		0.8496	0.8558	0.0062	6.2
	25.7546	22.0188	25.249		17.7576	19.6386	18.0121		2.58232e+12	5.33041e+13	3.88981e+12		0.8584	0.8639	0.0055	5.5
	24.7071	24.8476	25.4339		18.285	18.2142	17.919		6.03466e+12	5.38527e+12	3.34857e+12		0.8426	0.8459	0.0033	3.3
	24.9012	25.239	25.4247		18.1873	18.0172	17.9237		5.15635e+12	3.92156e+12	3.37367e+12		0.8472	0.8529	0.0057	5.7
	26.0559	24.9968	25.7199		17.6059	18.1391	17.775		2.02289e+12	4.77202e+12	2.65599e+12		0.8904	0.8963	0.0059	5.9
	25.6869	25.9788	25.1997		17.7916	17.6447	18.0369		2.7279e+12	2.15321e+12	4.04833e+12		0.8612	0.8652	0.004	4
	24.5667	24.5791	21.7355		18.3557	18.3494	19.7812		6.76165e+12	6.694e+12	6.70557e+13		0.8567	0.8626	0.0059	5.9
	23.8094	24.1343	24.5248		18.737	18.5734	18.3768		1.24902e+13	9.5995e+12	6.99536e+12		0.8622	0.8679	0.0057	5.7
	24.9741	24.9115	25.3588		18.1505	18.182	17.9568		4.8605e+12	5.11333e+12	3.55871e+12		0.8936	0.899	0.0054	5.4
	24.9776	25.0752	25.3098		18.1488	18.0996	17.9815		4.84685e+12	4.47802e+12	3.703e+12		0.8372	0.8423	0.0051	5.1
	25.0321	25.1072	25.1394		18.1214	18.0835	18.0673		4.63751e+12	4.36362e+12	4.25118e+12		0.8867	0.8914	0.0047	4.7
	25.2	20.5938	20.0032		18.0368	20.356	20.6534		4.04732e+12	1.69144e+14	2.7295e+14		0.8574	0.8633	0.0059	5.9
	23.825	22.7024	22.3943		18.7291	19.2943	19.4495		1.23335e+13	3.06308e+13	3.93182e+13		0.8669	0.8721	0.0052	5.2
	16.4637	24.7813	25.1856		22.4355	18.2476	18.044		4.80579e+15	5.68238e+12	4.09485e+12		0.8374	0.8402	0.0028	2.8
	25.1753	25.0084	24.9787		18.0492	18.1333	18.1482		4.12934e+12	4.72739e+12	4.84256e+12		0.8625	0.8697	0.0072	7.2
	23.3588	22.0626	22.1019		18.9639	19.6165	19.5967		1.79958e+13	5.14421e+13	4.98298e+13		0.8485	0.8552	0.0067	6.7
					30.725	30.725	30.725								0	0
	19.4632	19.2766	19.3966		20.9253	21.0192	20.9588		4.22805e+14	4.91831e+14	4.46257e+14		0.8374	0.84	0.0026	2.6
	17.2191	17.2632	17.1181		22.0552	22.033	22.106		2.60562e+15	2.51424e+15	2.82779e+15		0.8392	0.8502	0.011	11
	20.2744	20.2592	20.546		20.5169	20.5245	20.3801		2.19111e+14	2.21827e+14	1.75824e+14		0.8328	0.8467	0.0139	13.9
	18.7944	18.6623	18.5966		21.262	21.3285	21.3616		7.2696e+14	8.09112e+14	8.53326e+14		0.8315	0.8516	0.0201	20.1
	18.9057	19.1341	19.1455		21.206	21.091	21.0852		6.64265e+14	5.52019e+14	5.4694e+14		0.8316	0.8521	0.0205	20.5
	20.0745	20.5933	19.9304		20.6175	20.3563	20.69		2.57628e+14	1.69211e+14	2.89543e+14		0.8738	0.8886	0.0148	14.8
	21.9616	22.0221	21.8372		19.6673	19.6369	19.7299		5.58301e+13	5.31607e+13	6.17506e+13		0.8756	0.8861	0.0105	10.5
	16.9647	17.0419	17.107		22.1833	22.1444	22.1116		3.20204e+15	3.00789e+15	2.85338e+15		0.8784	0.8922	0.0138	13.8
	19.3622	19.5151	19.3817		20.9761	20.8991	20.9663		4.58865e+14	4.05387e+14	4.51672e+14		0.8571	0.8757	0.0186	18.6
	19.6855	19.8059	19.6229		20.8134	20.7527	20.8449		3.53118e+14	3.20279e+14	3.71483e+14		0.8726	0.8845	0.0119	11.9
	19.8856	19.9972	19.8766		20.7126	20.6564	20.7172		3.00245e+14	2.74293e+14	3.02459e+14		0.872	0.8908	0.0188	18.8
	23.9916	24.2114	21.049		18.6452	18.5345	20.1268		1.07759e+13	9.01763e+12	1.16962e+14		0.8401	0.8517	0.0116	11.6
	14.8404	14.9549	15.0233		23.2529	23.1952	23.1608		1.79086e+16	1.63213e+16	1.54412e+16		0.8327	0.8479	0.0152	15.2
	18.145	18.2825	18.422		21.589	21.5198	21.4495		1.23042e+15	1.10071e+15	9.83029e+14		0.8369	0.8459	0.009	9
	18.0504	17.9696	18.1986		21.6366	21.6773	21.562		1.3285e+15	1.41836e+15	1.17811e+15		0.8517	0.865	0.0133	13.3
	16.7021	16.8507	15.1446		22.3155	22.2407	23.0997		3.96142e+15	3.51195e+15	1.39958e+16		0.8525	0.8692	0.0167	16.7
	17.5603	17.5802	17.6196		21.8834	21.8733	21.8535		1.97615e+15	1.94452e+15	1.88344e+15		0.8761	0.8882	0.0121	12.1
	21.4934	21.7285	21.8714		19.9031	19.7847	19.7127		8.1591e+13	6.74416e+13	6.00637e+13		0.8476	0.8618	0.0142	14.2
	21.5512	21.9377	22.1706		19.874	19.6793	19.5621		7.78567e+13	5.69214e+13	4.71315e+13		0.8673	0.8766	0.0093	9.3
	19.392	19.473	19.572		20.9611	20.9203	20.8705		4.47921e+14	4.19448e+14	3.87131e+14		0.8471	0.853	0.0059	5.9
					30.725	30.725	30.725								0	0
	19.5478	19.5949	19.6877		20.8827	20.8589	20.8122		3.94803e+14	3.79995e+14	3.52476e+14		0.8143	0.8674	0.0531	53.1
	20.6689	20.8737	20.9401		20.3182	20.2151	20.1817		1.59159e+14	1.34813e+14	1.27758e+14		0.8119	0.8667	0.0548	54.8
	21.0348	21.0286	21.1913		20.134	20.1371	20.0552		1.18318e+14	1.18912e+14	1.04228e+14		0.8285	0.856	0.0275	27.5
	21.6468	21.6131	21.9139		19.8258	19.8428	19.6913		7.20551e+13	7.40478e+13	5.80301e+13		0.8347	0.8611	0.0264	26.4
	21.5269	21.4422	21.5715		19.8862	19.9289	19.8638		7.94069e+13	8.50508e+13	7.65904e+13		0.8183	0.827	0.0087	8.7
	19.4139	19.386	19.4189		20.9501	20.9642	20.9476		4.40031e+14	450107859521201	4.38274e+14		0.8749	0.8804	0.0055	5.5
	20.4906	20.6312	20.5725		20.408	20.3372	20.3667		1.83893e+14	1.64089e+14	1.7208e+14		0.8334	0.8441	0.0107	10.7
	20.2654	20.3278	19.951		20.5214	20.49	20.6797		2.20719e+14	2.09834e+14	2.84757e+14		0.8521	0.8638	0.0117	11.7
	15.8154	16.0451	16.055		22.762	22.6463	22.6413		8.12699e+15	6.74625e+15	6.69234e+15		0.857	0.8707	0.0137	13.7
	20.4334	20.1912	20.3266		20.4368	20.5587	20.4906		1.92626e+14	2.3439e+14	2.10038e+14		0.8154	0.8243	0.0089	8.9
	22.4577	22.4684	22.3939		19.4176	19.4121	19.4497		3.73502e+13	3.70257e+13	3.93305e+13		0.8551	0.8653	0.0102	10.2
	18.8378	18.7403	18.9273		21.2402	21.2893	21.1951		7.01834e+14	7.59547e+14	6.52723e+14		0.8475	0.8573	0.0098	9.8
	19.9127	19.8277	19.9824		20.6989	20.7418	20.6639		2.9372e+14	3.1468e+14	2.7761e+14		0.8568	0.8653	0.0085	8.5
	21.3375	21.0852	21.2694		19.9816	20.1086	20.0158		9.25802e+13	1.13582e+14	9.78306e+13		0.8402	0.8545	0.0143	14.3
	22.0119	21.9753	22.165		19.642	19.6604	19.5649		5.36014e+13	5.52157e+13	4.73458e+13		0.8667	0.8784	0.0117	11.7
	18.9679	18.8991	18.9301		21.1747	21.2093	21.1937		6.31619e+14	6.67858e+14	6.51286e+14		0.8494	0.8593	0.0099	9.9
	19.4287	19.5646	19.515		20.9427	20.8742	20.8992		4.348e+14	3.89461e+14	4.05416e+14		0.8548	0.8683	0.0135	13.5
	19.8471	20.3897	20.2587		20.732	20.4588	20.5247		3.09767e+14	1.99558e+14	221908583089415		0.8636	0.8735	0.0099	9.9
	16.9662	17.0876	17.2748		22.1825	22.1214	22.0271		3.1982e+15	2.89851e+15	2.49065e+15		0.8576	0.8663	0.0087	8.7
	20.3675	20.5942	20.6273		20.4699	20.3558	20.3392		2.03177e+14	1.69089e+14	1.64613e+14		0.8715	0.8802	0.0087	8.7
					30.725	30.725	30.725								0	0
	19.414	19.3091	19.3882		20.9501	21.0029	20.963		4.40018e+14	4.79054e+14	4.49284e+14		0.8449	0.864	0.0191	19.1
	21.4543	21.4454	21.7978		19.9228	19.9272	19.7498		8.42198e+13	8.48284e+13	6.37541e+13		0.8677	0.8858	0.0181	18.1
	17.56	17.7502	17.7084		21.8835	21.7878	21.8088		1.97664e+15	1.69436e+15	1.7527e+15		0.8582	0.8732	0.015	15
	18.0949	18.1326	18.1653		21.6142	21.5953	21.5788		1.28139e+15	1.24291e+15	1.21034e+15		0.8632	0.8798	0.0166	16.6
	18.9953	19.0246	18.8573		21.1609	21.1461	21.2303		6.17755e+14	6.03255e+14	690833237004024		0.8585	0.8714	0.0129	12.9
	22.5406	22.5503	22.7122		19.3758	19.3709	19.2894		3.49238e+13	3.46502e+13	3.03882e+13		0.8481	0.8594	0.0113	11.3
	20.8722	20.9751	20.8494		20.2158	20.164	20.2273		1.34979e+14	1.24182e+14	1.37496e+14		0.864	0.8746	0.0106	10.6
	19.9563	20.0484	20.0276		20.677	20.6307	20.6411		2.83536e+14	2.63154e+14	2.67606e+14		0.878	0.8935	0.0155	15.5
	22.413	22.3954	22.5111		19.44	19.4489	19.3907		3.87267e+13	3.92849e+13	3.57675e+13		0.8316	0.8406	0.009	9
	19.6101	19.6941	19.718		20.8513	20.809	20.797		3.75367e+14	3.50653e+14	3.43923e+14		0.854	0.8651	0.0111	11.1
	17.0256	17.2365	17.174		22.1526	22.0464	22.0779		3.04804e+15	2.56922e+15	2.70252e+15		0.8494	0.8638	0.0144	14.4
	17.1912	17.2354	17.1186		22.0692	22.047	22.1058		2.66519e+15	2.57134e+15	2.82679e+15		0.8317	0.8434	0.0117	11.7
	20.1325	20.1659	20.1898		20.5883	20.5715	20.5594		2.45806e+14	2.3924e+14	2.34658e+14		0.8596	0.8792	0.0196	19.6
	19.9287	19.9379	19.9624		20.6909	20.6863	20.6739		2.8994e+14	2.87804e+14	2.82128e+14		0.857	0.8721	0.0151	15.1
	19.2048	19.5484	19.552		21.0554	20.8824	20.8805		521310014263428	3.94597e+14	3.93438e+14		0.8753	0.8907	0.0154	15.4
	24.4124	24.2807	24.3495		18.4334	18.4996	18.465		7.66235e+12	8.52511e+12	8.06312e+12		0.8567	0.8649	0.0082	8.2
	20.4669	20.6157	20.6506		20.4199	20.345	20.3274		1.87462e+14	1.6617e+14	1.61537e+14		0.8535	0.8627	0.0092	9.2
	21.3959	21.17	21.3679		19.9522	20.0659	19.9663		8.82987e+13	1.06038e+14	9.03278e+13		0.8596	0.8681	0.0085	8.5
	25.6933	25.5404	25.6566		17.7884	17.8654	17.8069		2.71375e+12	3.07181e+12	2.79573e+12		0.8601	0.8706	0.0105	10.5
	24.0868	24.1248	24.0902		18.5973	18.5781	18.5956		9.97629e+12	9.67301e+12	9948600088924		0.8749	0.8827	0.0078	7.8

## Sheet: qSekettin
	Sekettin-qPCR-F/R
	Ct Value				Log(copies)				Copies
	Rep1	Rep2	Rep3		Rep1	Rep2	Rep3		Rep1	Rep2	Rep3
	21.2807	21.4222	21.4626		12.0383	11.8865	11.8433		2.59647e+08	2.03386e+08	1.89712e+08
	20.6384	20.8467	20.7996		12.7267	12.5034	12.5539		7.86344e+08	5.48903e+08	5.954e+08
	19.7063	19.8617	19.9357		13.7258	13.5593	13.4799		3.92561e+09	3.0029e+09	2.64281e+09
	20.16	19.9904	19.9962		13.2395	13.4213	13.4151		1.79467e+09	2.40494e+09	2.38081e+09
	20.177	20.1686	20.2117		13.2213	13.2303	13.1841		1.74284e+09	1.76843e+09	1.64169e+09
	20.3058	20.2139	20.2283		13.0833	13.1817	13.1662		1.39572e+09	1.63529e+09	1.59515e+09
	21.5341	21.672	21.6388		11.7666	11.6188	11.6544		1.67697e+08	1.32183e+08	1.39983e+08
	20.8273	20.8274	20.6718		12.5242	12.5241	12.6909		5.67605e+08	5.67513e+08	7.42252e+08
	21.4454	21.4202	21.4803		11.8616	11.8887	11.8243		1.95401e+08	2.0409e+08	1.84002e+08
	21.8982	21.8167	21.9646		11.3764	11.4637	11.3051		8.9481e+07	1.02985e+08	7.97894e+07
	20.8776	20.8627	20.8396		12.4703	12.4863	12.511		5.20434e+08	5.33986e+08	5.55666e+08
	20.6154	20.5004	20.6296		12.7514	12.8746	12.7361		8.18168e+08	9.97606e+08	7.98266e+08
	22.2674	22.1732	22.2866		10.9806	11.0815	10.96		4.7329e+07	5.5675e+07	4.57858e+07
	20.9814	20.6469	21.5294		12.359	12.7176	11.7717		4.35104e+08	7.74908e+08	1.69059e+08
	21.4262	21.4144	21.6175		11.8823	11.8949	11.6772		2.02011e+08	2.06144e+08	1.45225e+08
	20.2441	20.385	20.4395		13.1493	12.9983	12.9399		1.55231e+09	1.21737e+09	1.10819e+09
	19.7509	19.7002	19.9967		13.678	13.7324	13.4145		3.63483e+09	3.96762e+09	2.37863e+09
	20.5501	20.5739	20.7063		12.8214	12.7958	12.6539		9.15694e+08	8.78799e+08	6.9933e+08
	23.0344	23.141	23.3077		10.1585	10.0441	9.8655		1.26029e+07	1.04846e+07	7.8648e+06
	21.7332	21.6365	21.9202		11.5532	11.6569	11.3527		1.18939e+08	1.40537e+08	8.61365e+07
					34.849	34.849	34.849
	21.7526	21.561	21.5244		11.5324	11.7377	11.777		1.15021e+08	1.60071e+08	1.7051e+08
	20.5949	20.7074	20.8624		12.7733	12.6527	12.4866		8.47575e+08	6.9804e+08	5.34271e+08
	20.2698	20.2378	20.3224		13.1219	13.156	13.0655		1.48519e+09	1.56922e+09	1.35631e+09
	20.9231	20.8924	20.9357		12.4215	12.4545	12.408		4.81105e+08	5.07335e+08	4.7079e+08
	20.2011	20.3192	20.2763		13.1954	13.0689	13.1148		1.67188e+09	1.36377e+09	1.46844e+09
	21.6234	21.6638	21.7191		11.6709	11.6276	11.5683		1.43745e+08	1.34074e+08	1.21871e+08
	21.2975	21.2974	21.3713		12.0202	12.0204	11.9411		2.52221e+08	2.52276e+08	2.2207e+08
	20.9088	20.9505	20.8211		12.4369	12.3921	12.5308		4.93185e+08	4.58899e+08	5.73696e+08
	25.7952	25.7558	24.7348		7.1991	7.24139	8.33581		107635	115216	670622
	20.2392	20.6625	20.5202		13.1546	12.7009	12.8534		1.56545e+09	7.54292e+08	9.64115e+08
	23.9196	23.9959	24.0093		9.20962	9.12779	9.11345		2.73681e+06	2.39912e+06	2.34438e+06
	22.037	21.9392	22.0705		11.2275	11.3324	11.1916		7.04181e+07	8.33725e+07	6.64649e+07
	21.0175	20.7656	20.6837		12.3203	12.5904	12.6782		4.08803e+08	6.3137e+08	7.27205e+08
	24.0885	24.0801	24.2387		9.02859	9.03751	8.86749		2.04508e+06	2.07467e+06	1.57802e+06
	21.6812	21.6098	21.6269		11.609	11.6854	11.6671		1.30113e+08	1.47154e+08	1.4287e+08
	23.4526	23.4014	23.4153		9.71015	9.76499	9.75016		6.125e+06	6.6901e+06	6.5324e+06
	24.0838	23.8441	24.0162		9.03359	9.29048	9.106		2.06163e+06	3.11721e+06	2.31643e+06
	23.0206	23.0953	23.1942		10.1732	10.0931	9.98713		1.29048e+07	1.13451e+07	9.56535e+06
	22.199	22.2344	22.1323		11.0538	11.016	11.1254		5.32478e+07	5.01012e+07	5.97438e+07
	22.7799	22.607	22.7547		10.4312	10.6165	10.4583		1.95488e+07	2.63417e+07	2.04176e+07
					34.849	34.849	34.849
	21.5179	21.3254	21.28		11.784	11.9903	12.0389		1.72453e+08	2.40354e+08	2.59926e+08
	22.6674	22.7738	22.7724		10.5518	10.4378	10.4393		2.37348e+07	1.97567e+07	1.9804e+07
	21.794	21.9567	21.8799		11.488	11.3136	11.3959		1.07094e+08	8.08906e+07	9.23383e+07
	23.8302	22.2361	24.0135		9.30539	11.0142	9.10892		3.19293e+06	4.99538e+07	2.32734e+06
	22.3237	22.3828	22.5651		10.9203	10.8569	10.6615		4.29474e+07	3.8782e+07	2.83172e+07
	22.2606	22.2151	22.2244		10.9878	11.0366	11.0267		4.78804e+07	5.17913e+07	5.09705e+07
	22.4866	22.7774	22.5459		10.7456	10.4339	10.682		3.24227e+07	1.96328e+07	2.92692e+07
	22.3157	22.4879	22.4916		10.9288	10.7442	10.7402		4.35441e+07	3.23504e+07	3.21436e+07
	26.1163	26.6627	26.5441		6.85491	6.26923	6.39641		61855	24099.4	29573.1
	21.6519	21.7515	21.6156		11.6403	11.5336	11.6793		1.36838e+08	1.15252e+08	1.45701e+08
	21.4591	27.1818	20.3456		11.847	5.71283	13.0405		1.90864e+08	9842.33	1.30295e+09
	21.67	21.5947	21.4216		11.6209	11.7017	11.8871		1.32636e+08	1.51048e+08	2.03588e+08
	27.2788	27.0886	27.1454		5.6089	5.81276	5.7518		8326.32	11559.7	10479.3
	22.9146	22.9865	22.7514		10.2869	10.2098	10.4618		1.54962e+07	1.36876e+07	2.05334e+07
	22.8236	22.8962	22.9431		10.3844	10.3065	10.2563		1.81283e+07	1.59941e+07	1.47511e+07
	25.8373	25.9605	25.7525		7.15397	7.02198	7.24486		100094	80938.3	115862
	21.7991	22.1604	21.8583		11.4826	11.0953	11.4191		1.06161e+08	5.69197e+07	9.58463e+07
	21.7216	21.7756	21.7969		11.5657	11.5078	11.4849		1.21354e+08	1.10554e+08	1.06561e+08
	22.2599	22.1775	22.3544		10.9887	11.077	10.8873		4.79443e+07	5.5267e+07	4.07294e+07
	23.218	23.1425	21.2926		9.96167	10.0426	12.0255		9.18134e+06	1.04579e+07	2.54361e+08
					34.849	34.849	34.849
	20.5342	20.746	20.9837		12.8384	12.6113	12.3566		9.41092e+08	6.53053e+08	4.33399e+08
	20.2635	20.4614	20.3085		13.1286	12.9164	13.0803		1.50134e+09	1.06708e+09	1.3892e+09
	20.3726	20.7467	20.496		13.0116	12.6106	12.8793		1.24365e+09	6.52243e+08	1.00522e+09
	20.1647	20.3675	20.371		13.2345	13.0171	13.0133		1.78027e+09	1.25482e+09	1.24715e+09
	19.4801	19.5711	19.5846		13.9683	13.8707	13.8562		5.79962e+09	4.95681e+09	4.84277e+09
	19.4369	19.4332	19.6171		14.0146	14.0186	13.8215		6.24876e+09	6.2889e+09	4.57917e+09
	19.4876	19.5499	19.6376		13.9603	13.8935	13.7994		5.72551e+09	5.14204e+09	4.41957e+09
	19.5283	19.5044	19.5303		13.9166	13.9423	13.9145		5.33673e+09	5.5619e+09	5.31878e+09
	19.916	20.1157	20.1938		13.501	13.2869	13.2033		2.73395e+09	1.93721e+09	1.69316e+09
	19.7592	19.703	19.7682		13.6692	13.7294	13.6594		3.58375e+09	3.9486e+09	3.52795e+09
	20.9737	21.1415	21.0027		12.3673	12.1875	12.3362		4.40906e+08	3.30114e+08	4.19431e+08
	19.3461	19.3196	19.497		14.1119	14.1403	13.9502		7.3076e+09	7.65012e+09	5.63325e+09
	21.4142	21.2273	21.1303		11.8951	12.0955	12.1994		2.06227e+08	2.84701e+08	3.36534e+08
	20.6251	20.5832	20.8069		12.7409	12.7859	12.5461		8.04501e+08	8.64836e+08	5.8799e+08
	20.6187	20.5491	20.7085		12.7478	12.8224	12.6515		8.13402e+08	9.17224e+08	6.96694e+08
	19.0876	19.1894	19.118		14.389	14.2799	14.3564		1.14151e+10	9.57621e+09	1.08314e+10
	20.4829	20.0683	20.5727		12.8933	13.3378	12.7972		1.02814e+09	2.10233e+09	8.80697e+08
	20.3877	20.1575	20.4013		12.9954	13.2422	12.9808		1.21175e+09	1.80256e+09	1.18365e+09
	19.7365	19.6343	19.7669		13.6934	13.803	13.6609		3.72643e+09	4.44489e+09	3.53638e+09
	19.8278	20.0292	19.8271		13.5956	13.3797	13.5964		3.18355e+09	2.24921e+09	3.18751e+09
					34.849	34.849	34.849
	21.0015	20.958	20.8847		12.3375	12.3841	12.4627		4.2027e+08	4.53022e+08	5.14101e+08
	20.6657	20.5884	20.8652		12.6974	12.7803	12.4836		7.50098e+08	8.57075e+08	5.31729e+08
	21.6913	21.689	21.7288		11.5981	11.6006	11.5579		1.27859e+08	1.28367e+08	1.19838e+08
	20.4086	20.377	20.3702		12.973	13.0069	13.0142		1.16881e+09	1.23427e+09	1.24897e+09
	19.9118	20.0419	19.956		13.5055	13.366	13.4581		2.7538e+09	2.20021e+09	2.55174e+09
	22.0713	22.0464	22.0009		11.1907	11.2175	11.2663		6.63732e+07	6.92934e+07	7.4953e+07
	22.1579	22.1125	22.1835		11.098	11.1466	11.0705		5.71675e+07	6.18257e+07	5.46986e+07
	20.8756	20.996	20.9639		12.4725	12.3434	12.3778		5.22246e+08	4.24292e+08	4.48475e+08
	20.4933	20.5472	20.5942		12.8822	12.8245	12.7741		1.00987e+09	9.20312e+08	8.48614e+08
	20.825	20.8384	20.721		12.5267	12.5124	12.6382		5.69916e+08	5.56882e+08	6.81858e+08
	20.7914	20.6811	20.9251		12.5627	12.6809	12.4194		6.03913e+08	7.30413e+08	4.79467e+08
	21.3262	21.4416	21.506		11.9894	11.8658	11.7967		2.40013e+08	1.96715e+08	1.76009e+08
	20.6978	20.7227	20.6187		12.663	12.6364	12.7478		7.09711e+08	6.79904e+08	8.13458e+08
	21.4339	21.3457	21.3346		11.874	11.9685	11.9805		1.99334e+08	2.32069e+08	2.36582e+08
	20.9922	20.9356	20.8715		12.3475	12.4081	12.4768		4.27077e+08	4.70874e+08	5.2592e+08
	22.4629	22.4951	22.617		10.771	10.7365	10.6059		3.37747e+07	3.1953e+07	2.58939e+07
	22.8175	22.7982	22.8847		10.391	10.4116	10.3189		1.83222e+07	1.89401e+07	1.63145e+07
	21.1248	21.0298	20.8233		12.2053	12.3072	12.5285		3.39741e+08	4.0028e+08	5.71517e+08
	22.602	22.6688	22.4942		10.6219	10.5503	10.7375		2.65693e+07	2.36797e+07	3.20023e+07
	22.0905	21.9585	21.9982		11.1701	11.3117	11.2692		6.42086e+07	8.0637e+07	7.53041e+07
