# Supplementary material for: Feeding Spodoptera exigua larvae with gut-derived Escherichia sp. increases larval juvenile hormone levels inhibiting cannibalism
Source: Commun Biol. 2023 Oct 26;6:1086. doi: 10.1038/s42003-023-05466-x (PMC10603045; doi:10.1038/s42003-023-05466-x)
Supplement: Supplementary file 4 — Supplementary Data 1 [file 42003_2023_5466_MOESM4_ESM.zip › Supplementary Data 1/The source data behind Figure 3/Standard curves.xlsx]

## Sheet: Sheet1
	1	2	3	4	5	6	7	8	9	10	11	12			1	2	3	4	5	6	7	8	9	10	11	12
A	7.201	6.291	7.148	8.208	8.543	8.09	7.049	7	6.91	6.722	6.861	6.218		A	7.894	7.817	8.006	6.806	6.949	6.665	Undetermined	Undetermined	Undetermined	Undetermined	Undetermined	Undetermined
B	7.982	7.903	7.915	9.107	9.118	9.095	7.752	7.872	7.778	7.549	7.705	7.518		B	9.558	9.962	9.493	9.07	9.014	9.386	Undetermined	Undetermined	Undetermined	Undetermined	Undetermined	Undetermined
C	8.927	8.801	8.873	9.928	9.913	9.84	9.363	8.779	8.836	8.261	8.461	8.467		C	13.073	13.104	12.196	11.185	10.762	11.286	Undetermined	Undetermined	Undetermined	Undetermined	Undetermined	Undetermined
D	9.73	9.822	9.923	10.759	10.655	10.835	9.561	9.899	9.884	9.309	9.234	9.319		D	12.41	12.844	12.581	12.682	13.482	13.222	Undetermined	Undetermined	Undetermined	Undetermined	Undetermined	Undetermined
E	10.73	10.869	10.716	11.607	11.738	11.719	10.738	10.864	10.815	10.164	10.198	10.231		E	14.416	14.33	32.196	15.096	15.362	15.189	Undetermined	Undetermined	Undetermined	Undetermined	Undetermined	Undetermined
F	11.737	11.788	11.809	12.741	11.537	30.491	11.467	11.77	11.502	11.188	10.978	11.215		F	17.18	17.428	14.477	16.558	16.759	17.18	Undetermined	Undetermined	Undetermined	Undetermined	Undetermined	Undetermined
G	12.684	12.525	12.566	13.481	13.594	13.494	12.442	12.559	12.659	11.948	12.163	12.066		G	18.528	17.901	17.825	19.394	18.437	18.617	Undetermined	Undetermined	Undetermined	Undetermined	Undetermined	Undetermined
H			qATPsyn（A）						qSekettin （C）								qBacteria （B）
	1.23e+19	27.3115	6.88	27.3115			1.43e+19	27.4051	6.98633	27.4051					9.9e+18	27.1766	7.90567			6.80667	27.1766
	2.46e+18	26.3115	7.93333	26.3115			2.86e+18	26.4051	7.80067	26.4051					1.98e+18	26.1766	9.671			9.15667	26.1766
	4.92e+17	25.3115	8.867	25.3115			5.72e+17	25.4051	8.99267	25.4051					3.96e+17	25.1766	12.791			11.0777	25.1766
	9.84e+16	24.3115	9.825	24.3115			1.144e+17	24.4051	9.78133	24.4051					7.92e+16	24.1766	12.6117			13.1287	24.1766
	1.968e+16	23.3115	10.7717	23.3115			2.288e+16	23.4051	10.8057	23.4051					1.584e+16	23.1766	20.314			15.2157	23.1766
	3936000000000000	22.3115	11.778	22.3115			4576000000000000	22.4051	11.5797	22.4051					3168000000000000	22.1766	16.3617			16.8323	22.1766
	787200000000000	21.3115	12.5917	21.3115			915200000000000	21.4051	12.5533	21.4051					633600000000000	21.1766	18.0847			18.816	21.1766
