# Supplementary material for: Feeding Spodoptera exigua larvae with gut-derived Escherichia sp. increases larval juvenile hormone levels inhibiting cannibalism
Source: Commun Biol. 2023 Oct 26;6:1086. doi: 10.1038/s42003-023-05466-x (PMC10603045; doi:10.1038/s42003-023-05466-x)
Supplement: Supplementary file 4 — Supplementary Data 1 [file 42003_2023_5466_MOESM4_ESM.zip › Supplementary Data 1/The source data behind Figure 5.xls]

## Sheet: Cannibalism raw data 1
A饲料
处理/日期	7.12	7.13	7.14	7.15	7.16	7.17	7.18	7.19	7.2	7.21	7.22
PC3-2	10	C1/9	C4/6	C7/3	C7S3
PC3-3	10	10	C5/5	C6S1/3	C6S2/2	C6S4
PC3-5	10	10	C5/5	C5S5
PC12-1	10	10	10	C2/8	C4/6	C6S1/3	C6S4
PC12-5	10	10	C3/7	C4S1/5	C7S1/2	C8S1/1	C8S1/1	C8S2
PC12-6	10	C3/7	C4/6	C4/6	C5/5	C7/3	C7S1/2	C7S3
PC20-1	10	C1/9	C5/5	C5/5	C5/5	C6/4	C6/4	C7S2/1	C7S3
PC20-2	10	C1/9	C4/6	C6S1/3	C6S1/3	C6S3/1	C6S3/1	C6S4
PC20-5	10	C4/6	C8/2	C8S1/1	C8S1/1	C8S2
PC20-6	10	C2/8	C4/6	C4S5/1	C4S6
PC26-1	10	C1/9	C2/8	C4/6	C7/3	C8S1/1	C8S2
PC26-2	10	C1/9	C4/6	C5/5	C8/2	C8S2
PC26-3	10	C2/8	C3/7	C6/4	C7/3	C7S3
PC37-2	10	10	10	C2/8	C4/6	C5/5	C6/4	C8/2	C9S1
PC37-5	10	C2/8	C5/5	C5/5	C8S1/1	C8S1/1	C8S2
PC37-6	10	10	10	C2/8	C5S1/4	C6S2/2	C6S3/1	C7S3
PC38-1	10	C1/9	C4/6	C5/5	C6S3/1	C6S3/1	C6S4
PC38-2	10	C1/9	C5/5	C6S3/1	C7S1/2	C7S3
PC38-3	10	C4S3/3	C4S3/3	C4S5/1	C4S5/1	C4S6
PC38-4	10	C4/6	C6/4	C7/3	C7/3	C7S2/1	C7S2/1	C7S3
PC38-5	10	C1/9	C2/8	C4/6	C6/4	C6S4
XC25-1	10	10	C2/8	C4/6	C4/6	C5/5	C5S3/2	C5S4/1	C5S4/1	C5S4/1	C5S5
XC25-2	10	10	C4/6	C5/5	C6S2/2	C7S2/1	C7S2/1	C7S3
XC25-3	10	C1/9	C5/5	C5S1/4	C7S1/2	C7S2/1	C7S2/1	C7S3
XC25-4	10	10	C1/9	C5/5	C6/4	C6/4	C6/3Y/1	C6/4Y
XC25-5	10	C6/4	C6/4	C7S2/1	C7S2/1	C7S3
XC25-6	10	C4/6	C6/4	C7/3	C8/2	C9/1	C9/1	C9S1
B饲料
处理/日期	7.14	7.15	7.16	7.17	7.18	7.19	7.2	7.21	7.22	7.23	7.24
PC2-1		10	C5/5	C5S1/4	C6S2/2	C6S3/1	C6S4
PC2-2		10	C2/8	C5/5	C5S2/3	C6S2/2	C6S2/2	C6S2/2	C6S3/1	C6S4
PC2-3		10	10	C1/9	C3/7	C5/5	C5/5	C5/5	C5S3/2	C5S5
PC2-4		10	C3/7	C5S1/4	C7S1/2	C8S1/1	C8S1/1	C8S1/1	C8S2
PC2-5		10	10	C2/8	C5S2/3	C5S3/2	C5S3/2	C5S4/1	C5S5
PC2-6		10	C5S1/4	C6S1/3	C6S1/3	C6S1/3	C6S4
PC11-1	10	C1/9	C2/8	C6/4	C6/4	C8/2	C8/2	C8S2
PC11-2	10	C2/8	C6/4	C8/2	C9/1	C9/1	C9S1
PC11-3	10	10	C4/6	C6/4	C7S1/2	C7S3
PC11-4	10	10	C4/6	C4/6	C6S3/1	C6S4
PC11-5	10	C4/6	C5/5	C5/5	C5/5	C6/4	C6S1/3	C6S4
PC11-6	10	C1/9	C3/7	C6/4	C7/3	C7/3	C7S3
PC12-1	10	10	10	10	C2/8	C3/7	C4S5/1	C4S6
PC12-2	10	10	10	10	C1/9	C3/7	C4S1/5	C5S3/2	C5S4/1	C5S4/1	C5S5
PC12-4	10	10	C2/8	C2/8	C3/7	C3/7	C5S2/3	C6S3/1	C6S3/1	C6S4
PC12-5	10	C1/9	C1/9	C1/9	C1/9	C3/7	C4S3/3	C5S4/1	C5S5
PC12-6	10	10	10	10	C2/8	C3S1/6	C5S4/1	C5S5
PC20-1	10	C1/9	C6/4	C6S2/2	C6S4
PC20-2	10	C2/8	C5/5	C6S2/2	C6S4
PC20-3	10	C3S1/6	C5S4/1	C5S4/1	C5S5
PC20-4	10	C2/8	C5/5	C6S2/2	C7S2/1	C7S3
PC20-5	10	C1/9	C1/9	C5S2/3	C5S3/2	C7S2/1	C7S3
PC20-6	10	C4/6	C5S1/4	C5S1/4	C7S1/2	C7S1/2	C7S3
PC26-1				10	10	C2/8	C3/7	C6/4	C6S1/3	C7S2/1	C7S3
PC26-2				10	10	C1/9	C2/8	C3S1/6	C4S1/5	C4S4/2
PC26-3				10	C1/9	C3/7	C3/7	C4S1/5	C4S1/5	C5S2/3	C5S3/2
PC26-4				10	C2S1/7	C5S3/2	C6S3/1	C6S3/1	C6S4
PC26-5				10	10	C2/8	C3S2/5	C4S3/3	C6S3/1	C6S4
PC26-6				10	10	C3/7	C5/5	C8/2	C8S1/1	C8S2
PC32-1	10	C4/6	C5S1/4	C6S2/2	C6S4
PC32-2	10	C3/7	C3/7	C5S5
PC32-3	10	C1/9	C3/7	C5S1/4	C5S5
PC32-4	10	C5/5	C6/4	C8/2	C8S2
PC32-5	10	C6/4	C6S4
PC32-6	10	C2/8	C5/5	C5S2/3	C6S2/2	C6S3/1	C6S3/1	C6S4
PC37-1	10	C2/8	C2S1/7	C3S1/6	C5S2/3	C7S2/1	C7S3
PC37-2	10	C2/8	C2/8	C3/7	C5/5	C7/3	C7S2/1	C7S2/1	C7S3
PC37-3	10	C3/7	C5/5	C6S1/4	C6S4
PC37-4	10	10	C1/9	C3/7	C6/4	C7S2/1	C7S2/1	C7S2/1	C7S3
PC37-5	10	C3/7	C8/2	C8/2	C8S2
PC37-6	10	10	C3/7	C3/7	C4/6	C5S1/4	C5S1/4	C7S2/1	C7S2/1	C7S2/1	C7S3

## Sheet: Cannibalism raw data of Diet 1
Days	1	2	3	4	5	6	7	8	9	10	11	12	13
PC2②	0	0	0	0	4	4	4	4	4	4	4	4
PC2③	0	0	0	1	2	3	3	3	3	3	3	3
PC2④	0	0	2	3	6	6	6	6	6	6	6	6
PC2⑤	0	0	1	2	2	3	3	3	3	3	3	3
PC2⑥	0	0	0	0	1	3	3	3	3	3	3	3
PC3①	0	0	0	0	0	0	0
PC3②	0	0	0	0	0	4	4	4	4	4	4	4
PC3③	0	0	0	0	0	1	2	2	2	1	2	2
PC3④	0	0	1	1	1	1	1	1	1	1	1	1
PC3⑤	0	1	1	1	1	1	1	1	1	1	1	1
PC3⑥	0	1	1	1	1	1	1	1	1	1	1	1
PC11①	0	0	0	0	0	0	0	1	1	1	1	1
PC11②	0	0	1	1	1	4	5	5	5	5	5	5
PC11③	0	0	0	0	0	3	3	3	3	3	3	3
PC11④	0	0	2	2	5	5	6	6	6	6	6	6
PC11⑤	0	0	0	0	3	3	3	3	3	3	3	3
PC11⑥	0	1	1	1	3	4	4	4	4	4	4	4
PC12①	0	0	0	0	0	0	0	0
PC12②	0	0	0	0	1	1	1	1	1	1	1	1
PC12③	0	0	0	1	2	3	3	3	3	3	3	3
PC12④	0	0	1	2	2	3	3	3	3	3	3	3
PC12⑤	0	0	0	0	1	2	2	2	2	2	2	2
PC12⑥	0	0	0	1	2	3	3	3	3	3	3	3
PC20①	0	0	0	0	0	2	2	2	2	2	2	2
PC20②	0	0	0	0	2	2	2	2	2	2	2	2
PC20③	0	0	0	0	0	0	0
PC20④	0	0	2	3	6	6	6	6	6	6	6	6
PC20⑥	0	0	0	0	1	1	1	1	1	1	1	1
PC26①	0	0	0	0	1	2	2	2	2	2	2	2
PC26②	0	0	0	0	1	4	4	4	4	4	4	4
PC26③	0	0	0	0	0	2	2	2	2	2	2	2
PC32①	0	0	1	1	1	4	4	4	4	4	4	4
PC32②	0	0	0	0	0	3	3	3	3	3	3	3
PC32③	0	0	1	1	1	1	1	1	1	1	1	1
PC32⑤	0	0	1	3	4	5	6	6	6	6	6	6
PC32⑥	0	1	2	5	5	5	5	5	5	5	5	5
PC33①	0	0	0	0	0	0	0	0	0	0
PC33②	0	0	0	0	0	0	0	0	0	0
PC33③	0	0	0	0	0	0	0	0	0
PC33④	0	0	2	4	4	4	4	4	4	4	4	4
PC33⑤	0	0	1	3	4	6	6	6	6	6	6	6
PC33⑥	0	0	1	4	5	5	5	5	5	5	5	5
PC36①	0	0	0	1	2	2	2	2	2	2	2	2
PC36②	0	1	1	2	3	3	3	3	3	3	3	3
PC36③	0	0	0	0	2	4	4	4	4	4	4	4
PC36④	0	0	3	6	6	8	8	8	8	8	8	8
PC36⑤	0	0	1	5	6	7	7	7	7	7	7	7
PC36⑥	0	0	1	4	5	6	7	8	8	8	8	8
PC37①	0	0	1	1	1
PC37②	0	0	0	3	4	5	5	5	5	5	5	5
PC37③	0	0	1	1	1	3	4	5	6	7	8	9
PC37④	0	0	0	2	3	3	4	5	6	7	8	9
PC37⑤	0	0	1	2	2	2	2	2	2	2	2	2
PC37⑥	0	1	3	4	5	7	7	7	7	7	7	7
PC37.①	0	0	0	2	3	3	3	3	3	3	3	3
PC37.②	0	0	1	2	2	2	2	2	2	2	2	2
PC37.④	0	0	0	3	3	3	3	3	3	3	3	3
PC37.⑤	0	0	1	2	2	2	2	2	2	2	2	2
PC37.⑥	0	0	2	3	3	3	3	3	3	3	3	3
PC38①	0	0	0	0	0	0	0	1	1	1	1	1
PC38②	0	0	0	0	0	0
PC38③	0	0	1	3	3	3	3	3	3	3	3	3
PC38④	0	0	0	1	1	1	1	1	1	1	1	1
PC38⑤	0	0	0	3	3	4	4	4	4	4	4	4
PC38⑥	0	0	0	4	4	4	4	4	4	4	4	4
XC25①	0	0	0	1	1	1	1	1	1	1	1	1
XC25②	0	0	2	2	2	2	2	2	2	2	2	2
XC25③	0	0	2	2	2	2	2	2	2	2	2	2
XC25④	0	0	0	1	1	4	4	4	4	4	4	4
XC25⑤	0	1	4	5	5	5	5	5	5	5	5	5
XC25⑥	0	0	0	1	3	4	4	4	4	4	4	4
XC27①	0	0	1	1	2	3	3	3	3	3	3	3
XC27②	0	0	1	3	3	3	3	3	3	3	3	3
XC27③	0	1	6	6	6	7	7	7	7	7	7	7
XC27④	0	0	0	1	1
XC27⑤	0	0	3	6	6	6	6	6	6	6	6	6	6	6
XC27⑥	0	0	0	2	4	4	4	4	4	4	4	4
XC34①	0	0	1	1	1	1	1	1	1	1	1	1
XC34②	0	1	1	3	3	3	3	3	3	3	3	3
XC34③	0	2	4	4	4	5	5	5	5	5	5	5
XC34④	0	0	3	4	6	7	8	8	8	8	8	8
XC34⑤	0	1	4	5	6	6	6	6	6	6	6	6
XC34⑥	0	3	6	8	8	8	8	8	9	9	9	9
XC35①	0	0	0	0	0	0	0
XC35②	0	0	0	0	0	0
XC35③	0	0	0	0	0	0
XC35④	0	0	2	4	4	5	5	5	8	8	8	8
XC35⑤	0	0	4	5	5	5	5	6	7	7	8	8	8	8
XC35⑥	0	0	2	3	3	3	3	3	3	3	3	3
XC36①	0	0	6	6	8	8	8	8	8	8	8	8
XC36②	0	0	3	4	4	4	5	5	5	5	5	5
XC36③	0	0	5	5	5	5	5	5	5	5	5	5
XC36④	0	1	1	5	6	6	6	7	7	7	7	7
XC36⑤	0	1	2	2	4	6	8	8	9	9	9	9
XC36⑥	0	0	1	3	5	6	6	6	6	6	6	6
XC37①	0	5	6	8	8	8	8	8	8	8	8	8
XC37②	0	0	1	3	3	3	3	3	3	3	3	3
XC37③	0	5	6	6	6	6	6	6	6	6	6	6
XC37④	0	0	1	2	3	3	4	4	4	4	4	4
XC37⑤	0	4	5	5	5	5	5	5	5	6	6	6
XC37⑥	0	1	5	7	7	8	8	8	8	8	8	8
CK①	0	0	0	0	2	2	2	2	2	2	2	2
CK②	0	0	0	0	0	1	1	1	1	1	1	1
CK③	0	0	0	0	0	1	1	1	1	1	1	1
CK④	0	0	0	0	3	3	3	3	3	3	3	3
CK⑤	0	0	2	2	3	3	4	4	4	4	4	4
CK⑥	0	0	0	0	1	1	1	1	1	1	1	1
LB①	0	0	0	0	0
LB②	0	0	0	0
LB③	0	1	2	2	4	5	5	5	5	5	5	5
LB④	0	0	3	3	3	3	3	3	3	3	3	3
LB⑤	0	0	1	4	5	5	6	7	7	7	7	7
LB⑥	0	0	1	2	2	3	3	3	3	3	3	3

## Sheet: Cannibalism raw data of Diet 2
Days	1	2	3	4	5	6	7	8	9	10	11
PC2①	0	0	0	0	0	0	2	2	2	2	2
PC2②	0	0	0	0	0	0	0	0
PC2③	0	0	0	0	0	0	2	2	2	2	2
PC2④	0	0	0	0	2	2	2	2	2	2	2
PC2⑤	0	0	1	3	3	3	3	3	3	3	3
PC2⑥	0	0	0	1	3	3	3	3	3	3	3
PC3①	0	0	0	0	1	1	1	1	1	1	1
PC3②	0	0	0	0	2	3	3	3	3	3	3
PC3③	10	10	10	10	S3/7	S7/3	S9/1	S9/1	S10
PC3④	0	0	0	0	3	3	3	3	3	3	3
PC3⑤	0	0	2	2	5	5	6	7	7	7	7
PC3⑥	0	0	1	1	3	4	4	4	4	4	4
PC11②	0	1	1	1	1	1	1	2	2	2	2
PC11③	0	0	0	0	2	2	2	2	2	2	2
PC11④	0	0	0	0	3	3	3	3	3	3	3
PC11⑤	0	0	0	0	0	3	5	5	5	5	5
PC11⑥	0	0	0	1	1	2	2	2	2	2	2
PC12①	0	0	0	0	0	0	2	2	2	2	2
PC12②	0	0	0	0	0	1	1	1	1	1	1
PC12③	0	0	0	0	0	S9/1	S9/1	S10
PC12④	0	0	0	0	3	3	3	3	3	3	3
PC12⑤	0	0	0	0	1	3	4	5	5	5	5
PC12⑥	0	0	0	0	3	3	3	3	3	3	3
PC20①	0	0	0	0	0	0	S10
PC20③	0	0	0	0	0	2	2	2	2	2	2
PC20④	0	0	0	0	6	7	7	7	7	7	7
PC20⑤	0	0	0	2	5	6	6	6	6	6	6
PC20⑥	0	0	0	0	3	6	6	6	6	6	6
PC26①	0	3	3	3	3	3	3	3	3	3	3
PC26②	0	0	0	3	3	3	3	3	3	3	3
PC26③	0	1	1	2	4	4	4	4	4	4	4
PC26④	0	0	0	0	0	0	0	1	1	1	1
PC26⑤	0	0	0	0	0	3	3	3	3	3	3
PC26⑥	0	0	1	2	3	3	4	4	4	4	4
PC32①	0	0	0	2	2	2	2	2	2	2	2
PC32②	0	0	0	1	2	2	2	2	2	2	2
PC32③	0	0	0	1	1	1	1	1	1	1	1
PC32④	0	0	0	0	3	3	3	3	3	3	3
PC32⑤	0	0	1	1	2	2	2	2	2	2	2
PC32⑥	0	0	0	0	3	3	3	3	3	3	3
PC33①	0	1	1	1	1	1	1	1	1	1	1
PC33②	0	0	0	0	4	6	6	6	6	6	6
PC33③	0	0	0	0	1	1	1	1	1	1	1
PC33④	0	0	0	0	0	2	2	2	2	2	2
PC33⑤	0	0	0	0	1	1	1	1	2	2	2
PC33⑥	0	0	0	0	2	3	5	5	5	5	5
PC36①	0	0	2	3	3	3	3	3	3	3	3
PC36②	0	1	1	1	1	1	1	1	1	1	1
PC36③	10	10	10	10	10	10	S6/4	S7/3	S10
PC36④	10	10	10	10	C1S3/6	C1S3/6	C1S8/1	C1S8/1	C1S9
PC36⑤	0	0	1	1	3	5	5	5	5	5	5
PC36⑥	0	0	0	0	0	5	5	5	5	5	5
PC37①	0	0	1	1	3	3	3	3	3	3	3
PC37②	0	0	0	0	1	4	4	4	4	4	4
PC37③	0	0	0	0	0	2	3	3	3	3	3
PC37④	0	2	2	3	4	4	4	4	4	4	4
PC37⑤	0	0	2	5	5	5	5	5	5	5	5
PC37⑥	10	10	C1S9
PC37.①	10	10	10	10	10	C2/8	C2S7/1	C2S8
PC37.②	0	0	0	1	3	3	3	3	3	3	3
PC37.③	0	0	0	0	2	2	2	2	2	2	2
PC37.⑤	0	0	2	3	3	3	3	3	3	3	3
PC38①	10	10	10	10	C1/9	C1S7/2	C1S8/1	C1S9
PC38②	0	0	0	0	0	0	4	4	4	4	4
PC38③	0	0	0	0	1	2	4	4	4	4	4
PC38④	0	0	3	3	3	3	3	3	3	3	3
PC38⑤	0	0	1	4	4	4	4	4	4	4	4
PC38⑥	0	0	1	3	3	3	3	3	3	3	3
XC25①	0	0	0	0	1	C1S9
XC25②	0	0	0	0	0	0	3	3	3	3	3
XC25③	0	0	0	0	0	S8/2	S9/1	S10
XC25④	0	0	0	0	1	2	2	2
XC25⑤	0	0	0	1	3	3	4	4	4	4	4
XC25⑥	0	1	1	1	3	5	5	5	5	5	5
XC27①	0	0	0	0	1	1
XC27②	10	10	10	10	10	S8/2	S10
XC27③	10	10	10	C1/9	C1S5/4	C1S7/2	C1S9
XC27④	0	0	0	0	1	3	3	3	3	3	3
XC27⑤	10	10	10	10	C1/9	C1S6/3	C1S8/1	C1S8/1	C1S9
XC27⑥	10	10	10	10	10	S4/6	S7/3	S10
XC34①	10	10	10	10	S7/3	S10
XC34②	0	0	1	2	2	2	2	2	2	2	2
XC34③	10	10	10	10	C1S7/2	C2S8
XC34④	10	10	10	10	10	C1S1/8	C1S7/2	C1S8/1	C1S8/1	C1S9
XC34⑤	10	10	10	10	10	C1S1/8	C2S1/7	C2S8
XC34⑥	10	10	10	10	C1/9	C1/9	C2S7/1	C2S7/1	C2S8
XC35①	10	10	10	10	C1S7/2	C1S9
XC35②	10	10	10	C1/9	C3/7	C1S9
XC35③	10	10	10	C1S8/1	C1S8/1	C1S9
XC36①	10	S1/9	S1/9	S6/4	S10
XC36③	0	1	4	4	4	4	4	4	4	4	4
XC36④	0	1	1	1	C1/9	C2S5/3	C2S5/3	C2S7/1	C2S7/1	C2S8
XC36⑤	0	0	1	2	3	3	3	3	3	3	3
XC36⑥	0	0	0	0	2	3	3	5	5	5	5
XC37①	10	10	10	10	C2S1/7	C2S4/4	C2S6/2	C2S6/2	C2S7/1	C2S8
XC37②	10	10	S1/9	S1/9	S1/9	S1/9	S7/3	S8/2	S9/1	S10
XC37③	10	10	10	10	S8/2	S9/1	S9/1	S10
XC37④	0	0	2	3	5	5	5	5	5	5	5
XC37⑤	10	C1/9	C1/9	C1/9	C2S5/3	C2S6/2	C2S7/1	C2S7/1	C2S7/1	C2S8
XC37⑥	0	0	1	2	3	3	3	3	3	3	3
CK①	10	10	10	C1/9	C2/8	C3S1/6	C3S3/4	C4S4/2	C4S6
CK②	10	10	10	10	10	10	10	C1S4/5	C1S8/1	C1S9
CK③	10	10	10	C1/9	C6S1/3	C6S1/3	C6S3/1	C6S3/1	C6S3/1	C6S4
CK④	10	10	10	10	10	C1S6/1	C1S9
CK⑤	10	10	10	10	C2/8	C4S5/1	C4S6
CK⑥	10	10	10	C2S3/5	C4S3/3	C4S5/1	C4S6
LB①	0	0	0	0	3	4	4	4	4	4	4
LB②	0	0	0	0	5	5	5	5	5	5	5
LB③	0	0	0	1	2	2	3	3	3	3	3
LB④	0	0	0	2	3	4	4	4	4	4	4
LB⑤	0	0	0	4	4	5	5	5	5	5	5
LB⑥	0	0	0	3	3	3	3	3	3	3	3

## Sheet: For heat maps
Diet 1		1	2	3	4	5	6	7	8	9	10
1	SePC-2	0	0.1	0.3	0.4	0.56	0.56	0.56	0.56	0.56	0.56
2	SePC-3	0	0.0333333	0.466667	0.6	0.6	0.6	0.6	0.6	0.6	0.6
3	SePC-12	0	0.1	0.233333	0.333333	0.533333	0.7	0.7	0.7	0.7	0.7
4	SePC-20	0	0.2	0.525	0.575	0.575	0.6	0.6	0.625	0.625	0.625
5	SePC-26	0	0.133333	0.3	0.5	0.733333	0.766667	0.766667	0.766667	0.766667	0.766667
6	SePC-32	0	0	0.15	0.5	0.55	0.55	0.55	0.55	0.55	0.55
7	SePC-33	0	0.4	0.6	0.6	0.7	0.7	0.7	0.7	0.7	0.7
8	SePC-36	0	0.15	0.325	0.375	0.625	0.625	0.625	0.625	0.625	0.625
9	SePC-37	0	0.0666667	0.166667	0.233333	0.566667	0.633333	0.666667	0.766667	0.8	0.8
10	SePC-38	0	0.22	0.42	0.52	0.6	0.6	0.6	0.6	0.6	0.6
11	SeXC-25	0	0.183333	0.4	0.55	0.633333	0.683333	0.683333	0.683333	0.683333	0.683333
12	SeXC-27	0	0.18	0.46	0.5	0.54	0.54	0.56	0.56	0.56	0.56
13	SeXC-34	0	0.366667	0.566667	0.566667	0.566667	0.566667	0.566667	0.566667	0.566667	0.566667
14	SeXC-35	0	0.2	0.466667	0.566667	0.633333	0.633333	0.633333	0.633333	0.633333	0.633333
15	SeXC-36	0	0.133333	0.366667	0.433333	0.566667	0.566667	0.566667	0.566667	0.566667	0.566667
Diet 2		1	2	3	4	5	6	7	8	9	10
1	SePC-2	0	0.25	0.4	0.533333	0.6	0.6	0.6	0.6	0.6	0.6
2	SePC-3	0	0	0.375	0.525	0.55	0.575	0.575	0.575	0.575	0.575
3	SePC-12	0	0.02	0.06	0.06	0.18	0.3	0.44	0.5	0.5	0.5
4	SePC-20	0	0.216667	0.45	0.55	0.6	0.633333	0.633333	0.633333	0.633333	0.633333
5	SePC-26	0	0.05	0.266667	0.366667	0.516667	0.566667	0.6	0.6	0.6	0.6
6	SePC-32	0	0.35	0.466667	0.583333	0.6	0.6	0.6	0.6	0.6	0.6
7	SePC-33	0	0.15	0.45	0.45	0.5	0.5	0.5	0.55	0.55	0.55
8	SePC-36	0	0.2	0.366667	0.433333	0.566667	0.566667	0.566667	0.566667	0.566667	0.566667
9	SePC-37	0	0.166667	0.35	0.433333	0.566667	0.666667	0.666667	0.7	0.7	0.7
10	SePC-38	0	0.3	0.4	0.55	0.6	0.6	0.6	0.6	0.6	0.6
11	SeXC-25	0	0.133333	0.266667	0.3	0.433333	0.5	0.566667	0.566667	0.566667	0.566667
12	SeXC-27	0	0.175	0.35	0.45	0.525	0.575	0.575	0.575	0.575	0.575
13	SeXC-34	0	0.1	0.3	0.433333	0.533333	0.533333	0.533333	0.533333	0.533333	0.533333
14	SeXC-35	0	0.2	0.6	0.7	0.8	0.8	0.8	0.8	0.8	0.8
15	SeXC-36	0	0.1	0.4	0.5	0.5	0.5	0.5	0.5	0.5	0.5

## Sheet: qPCR raw data of Diet 1 24 h
Treatment	Weight (Tube) g	Weight (Tube+gut) g	Ct value		Treatment	Weight (Tube) g	Weight (Tube+gut) g	Ct value		Treatment	Weight (Tube) g	Weight (Tube+gut) g	Ct value
PC2-1-1	0.8741	0.9018	19.052		PC26-1-1	0.8942	0.9291	14.2726		XC36-1-1	0.8545	0.8729	15.9981
PC2-1-2	0.8741	0.9018	19.5378		PC26-1-2	0.8942	0.9291	14.434		XC36-1-2	0.8545	0.8729	16.6563
PC2-2-1	0.8894	0.9231	17.3161		PC26-2-1	0.8847	0.9119	13.4172		XC36-2-1	0.853	0.8709	24.2592
PC2-2-2	0.8894	0.9231	17.4183		PC26-2-2	0.8847	0.9119	13.3316		XC36-2-2	0.853	0.8709	24.1068
PC2-3-1	0.887	0.9021	15.4711		PC26-3-1	0.8615	0.8723	16.6378		XC36-3-1	0.8423	0.905	21.6001
PC2-3-2	0.887	0.9021	15.5507		PC26-3-2	0.8615	0.8723	16.5671		XC36-3-2	0.8423	0.905	20.6959
PC2-4-1	0.874	0.8815	17.9222		PC26-4-1	0.8826	0.8917	15.7088		XC36-4-1	0.8548	0.9327	13.8796
PC2-4-2	0.874	0.8815	18.0189		PC26-4-2	0.8826	0.8917	15.5951		XC36-4-2	0.8548	0.9327	13.8978
PC2-5-1	0.8886	0.9085	14.1662		PC26-5-1	0.8796	0.9045	20.5833		XC36-5-1	0.8544	0.8791	22.3469
PC2-5-2	0.8886	0.9085	14.2149		PC26-5-2	0.8796	0.9045	21.2263		XC36-5-2	0.8544	0.8791	22.1513
PC2-6-1	0.8512	0.8754	13.5936		PC26-6-1	0.838	0.8602	18.3016		XC36-6-1	0.8376	0.856	19.5059
PC2-6-2	0.8512	0.8754	13.5497		PC26-6-2	0.838	0.8602	18.4172		XC36-6-2	0.8376	0.856	18.6992
PC2-7-1	0.8528	0.8722	16.7526		PC26-7-1	0.8218	0.8649	22.9233		XC36-7-1	0.8222	0.8285	23.7327
PC2-7-2	0.8528	0.8722	16.6863		PC26-7-2	0.8218	0.8649	22.7152		XC36-7-2	0.8222	0.8285	23.7313
PC2-8-1	0.9035	0.914	16.3554		PC26-8-1	0.8452	0.884	22.4696		XC36-8-1	0.8456	0.8537	22.0875
PC2-8-2	0.9035	0.914	16.4822		PC26-8-2	0.8452	0.884	22.6291		XC36-8-2	0.8456	0.8537	22.1906
Treatment	Weight (Tube) g	Weight (Tube+gut) g	Ct value		Treatment	Weight (Tube) g	Weight (Tube+gut) g	Ct value		Treatment	Weight (Tube) g	Weight (Tube+gut) g	Ct value
PC12-1-1	0.8975	0.9148	14.1251		XC27-1-1	0.8376	0.8676	20.6055		PC36-2-1	0.8392	0.8579	16.9274
PC12-1-2	0.8975	0.9148	14.3223		XC27-1-2	0.8376	0.8676	21.0119		PC36-2-2	0.8392	0.8579	17.046
PC12-2-1	0.8399	0.8646	14.3584		XC27-2-1	0.8466	0.8538	15.3493		PC36-2-1	0.85	0.8863	18.2643
PC12-2-2	0.8399	0.8646	14.4345		XC27-2-2	0.8466	0.8538	15.1996		PC36-2-2	0.85	0.8863	18.2138
PC12-3-1	0.8793	0.8966	16.1491		XC27-3-1	0.8377	0.8543	15.2359		PC36-3-1	0.8338	0.8418	19.4722
PC12-3-2	0.8793	0.8966	16.1794		XC27-3-2	0.8377	0.8543	15.3098		PC36-3-2	0.8338	0.8418	19.5943
PC12-4-1	0.8792	0.8938	14.5526		XC27-4-1	0.8506	0.8655	14.8342		PC36-4-1	0.86	0.8919	20.3872
PC12-4-2	0.8792	0.8938	14.447		XC27-4-2	0.8506	0.8655	15.0461		PC36-4-2	0.86	0.8919	20.4156
PC12-5-1	0.8519	0.884	21.726		XC27-5-1	0.8473	0.9443	16.0558		PC36-5-1	0.8413	0.8843	16.1712
PC12-5-2	0.8519	0.884	21.5175		XC27-5-2	0.8473	0.9443	16.8008		PC36-5-2	0.8413	0.8843	15.8967
PC12-6-1	0.8947	0.9095	18.4675		XC27-6-1	0.8449	0.8987	22.4759		PC36-6-1	0.8502	0.8828	20.9261
PC12-6-2	0.8947	0.9095	18.2489		XC27-6-2	0.8449	0.8987	21.9901		PC36-6-2	0.8502	0.8828	21.2289
PC12-7-1	0.8583	0.8777	20.84		XC27-7-1	0.8488	0.8761	13.9613		PC36-7-1	0.8295	0.8642	20.4129
PC12-7-2	0.8583	0.8777	21.0033		XC27-7-2	0.8488	0.8761	13.8886		PC36-7-2	0.8295	0.8642	20.0472
PC12-8-1	0.8911	0.8965	14.5383		XC27-8-1	0.8491	0.9123	14.6699		PC36-8-1	0.8491	0.8746	18.1208
PC12-8-2	0.8911	0.8965	14.7484		XC27-8-2	0.8491	0.9123	14.7437		PC36-8-2	0.8491	0.8746	17.9751
Treatment	Weight (Tube) g	Weight (Tube+gut) g	Ct value		Treatment	Weight (Tube) g	Weight (Tube+gut) g	Ct value		Treatment	Weight (Tube) g	Weight (Tube+gut) g	Ct value
PC20-1-1	0.8595	0.8759	13.8011		XC35-1-1	0.8374	0.8607	20.3892		PC37-1-1	0.8462	0.8623	16.1526
PC20-1-2	0.8595	0.8759	14.1033		XC35-1-2	0.8374	0.8607	20.4677		PC37-1-2	0.8462	0.8623	16.3084
PC20-2-1	0.8926	0.9176	17.4134		XC35-2-1	0.8453	0.875	18.4158		PC37-2-1	0.8456	0.8592	16.889
PC20-2-2	0.8926	0.9176	17.7851		XC35-2-2	0.8453	0.875	18.7867		PC37-2-2	0.8456	0.8592	17.0104
PC20-3-1	0.8799	0.9064	14.2726		XC35-3-1	0.8378	0.8464	15.3184		PC37-3-1	0.8297	0.8571	20.9993
PC20-3-2	0.8799	0.9064	14.434		XC35-3-2	0.8378	0.8464	15.0267		PC37-3-2	0.8297	0.8571	21.0066
PC20-4-1	0.8797	0.9702	13.4172		XC35-4-1	0.851	0.8739	20.1223		PC37-4-1	0.8547	0.8686	14.0465
PC20-4-2	0.8797	0.9702	13.3316		XC35-4-2	0.851	0.8739	20.1425		PC37-4-2	0.8547	0.8686	14.2335
PC20-5-1	0.8618	0.9043	16.6378		XC35-5-1	0.8454	0.8927	21.216		PC37-5-1	0.8424	0.8671	13.2095
PC20-5-2	0.8618	0.9043	16.5671		XC35-5-2	0.8454	0.8927	21.1627		PC37-5-2	0.8424	0.8671	13.3195
PC20-6-1	0.8517	0.8967	15.7088		XC35-6-1	0.843	0.8593	13.3998		PC37-6-1	0.8386	0.8443	15.4791
PC20-6-2	0.8517	0.8967	15.5951		XC35-6-2	0.843	0.8593	12.9744		PC37-6-2	0.8386	0.8443	15.5214
PC20-7-1	0.8848	0.9029	20.5833		XC35-7-1	0.852	0.8594	19.4784		PC37-7-1	0.8475	0.8648	16.4964
PC20-7-2	0.8848	0.9029	21.2263		XC35-7-2	0.852	0.8594	19.3323		PC37-7-2	0.8475	0.8648	16.9427
PC20-8-1	0.8569	0.8646	18.3016		XC35-8-1	0.8336	0.8581	19.4938		PC37-8-1	0.8488	0.8899	21.1152
PC20-8-2	0.8569	0.8646	18.4172		XC35-8-2	0.8336	0.8581	19.6461		PC37-8-2	0.8488	0.8899	21.0269

## Sheet: qPCR raw data of Diet 2 24 h
Treatment	Weight (Tube) g	Weight (Tube+gut) g	Ct value		Treatment	Weight (Tube) g	Weight (Tube+gut) g	Ct value		Treatment	Weight (Tube) g	Weight (Tube+gut) g	Ct value
PC2-1-1	0.8423	0.8641	21.8793		PC26-1-1	0.8433	0.8519	14.7782		XC36-1-1	0.8441	0.8675	15.922
PC2-1-2	0.8423	0.8641	21.9792		PC26-1-2	0.8433	0.8519	14.9363		XC36-1-2	0.8441	0.8675	15.8002
PC2-2-1	0.8469	0.8799	20.5229		PC26-2-1	0.8425	0.8583	19.4738		XC36-2-1	0.8301	0.8491	23.8523
PC2-2-2	0.8469	0.8799	20.6712		PC26-2-2	0.8425	0.8583	19.5704		XC36-2-2	0.8301	0.8491	23.8259
PC2-3-1	0.8506	0.8767	17.2261		PC26-3-1	0.8372	0.8528	16.7903		XC36-3-1	0.8332	0.8577	16.3785
PC2-3-2	0.8506	0.8767	17.3507		PC26-3-2	0.8372	0.8528	16.7686		XC36-3-2	0.8332	0.8577	16.6693
PC2-4-1	0.86	0.8939	20.4062		PC26-4-1	0.8484	0.8646	16.2501		XC36-4-1	0.8499	0.8923	15.0326
PC2-4-2	0.86	0.8939	20.276		PC26-4-2	0.8484	0.8646	16.3234		XC36-4-2	0.8499	0.8923	14.8037
PC2-5-1	0.8506	0.8816	20.2885		PC26-5-1	0.8454	0.8965	16.2961		XC36-5-1	0.826	0.8493	20.8948
PC2-5-2	0.8506	0.8816	20.0864		PC26-5-2	0.8454	0.8965	16.0993		XC36-5-2	0.826	0.8493	21.3204
PC2-6-1	0.8431	0.861	18.4738		PC26-6-1	0.8462	0.862	16.5779		XC36-6-1	0.8493	0.8762	21.4648
PC2-6-2	0.8431	0.861	18.4301		PC26-6-2	0.8462	0.862	16.6889		XC36-6-2	0.8493	0.8762	21.4465
PC2-7-1	0.8381	0.8655	12.5128		PC26-7-1	0.8552	0.8933	16.6008		XC36-7-1	0.8383	0.8748	17.736
PC2-7-2	0.8381	0.8655	12.4936		PC26-7-2	0.8552	0.8933	16.6116		XC36-7-2	0.8383	0.8748	19.8055
PC2-8-1	0.8421	0.8709	17.674		PC26-8-1	0.8336	0.8675	13.7856		XC36-8-1	0.8406	0.8841	24.7208
PC2-8-2	0.8421	0.8709	17.8527		PC26-8-2	0.8336	0.8675	13.7235		XC36-8-2	0.8406	0.8841	24.6977
Treatment	Weight (Tube) g	Weight (Tube+gut) g	Ct value		Treatment	Weight (Tube) g	Weight (Tube+gut) g	Ct value		Treatment	Weight (Tube) g	Weight (Tube+gut) g	Ct value
PC12-1-1	0.8416	0.8827	15.9898		XC27-1-1	0.8336	0.8477	17.5647		PC36-2-1	0.8258	0.8418	24.4918
PC12-1-2	0.8416	0.8827	16.1621		XC27-1-2	0.8336	0.8477	17.7639		PC36-2-2	0.8258	0.8418	24.305
PC12-2-1	0.8499	0.8758	16.7651		XC27-2-1	0.8492	0.8562	19.1546		PC36-2-1	0.8451	0.8674	22.1981
PC12-2-2	0.8499	0.8758	16.7473		XC27-2-2	0.8492	0.8562	19.4404		PC36-2-2	0.8451	0.8674	22.2678
PC12-3-1	0.8447	0.8613	21.1778		XC27-3-1	0.878	0.9149	21.3434		PC36-3-1	0.8394	0.8781	22.9528
PC12-3-2	0.8447	0.8613	21.0978		XC27-3-2	0.878	0.9149	21.5557		PC36-3-2	0.8394	0.8781	22.9727
PC12-4-1	0.8376	0.8484	21.6187		XC27-4-1	0.8524	0.8808	13.6273		PC36-4-1	0.839	0.8546	19.2069
PC12-4-2	0.8376	0.8484	21.6547		XC27-4-2	0.8524	0.8808	13.7839		PC36-4-2	0.839	0.8546	19.4387
PC12-5-1	0.8493	0.8808	21.4545		XC27-5-1	0.8371	0.8476	17.1258		PC36-5-1	0.8336	0.855	20.4379
PC12-5-2	0.8493	0.8808	21.5458		XC27-5-2	0.8371	0.8476	16.9505		PC36-5-2	0.8336	0.855	20.9364
PC12-6-1	0.8336	0.8508	22.1918		XC27-6-1	0.8455	0.8833	16.9951		PC36-6-1	0.8465	0.9022	22.0751
PC12-6-2	0.8336	0.8508	22.4154		XC27-6-2	0.8455	0.8833	16.9249		PC36-6-2	0.8465	0.9022	22.2457
PC12-7-1	0.8452	0.878	22.9435		XC27-7-1	0.8536	0.9177	16.0495		PC36-7-1	0.8541	0.9047	23.7468
PC12-7-2	0.8452	0.878	23.2862		XC27-7-2	0.8536	0.9177	16.0567		PC36-7-2	0.8541	0.9047	24.1845
PC12-8-1	0.8259	0.8632	18.5699		XC27-8-1	0.8495	0.8631	20.6882		PC36-8-1	0.8504	0.9065	23.1183
PC12-8-2	0.8259	0.8632	18.4193		XC27-8-2	0.8495	0.8631	20.8195		PC36-8-2	0.8504	0.9065	22.9604
Treatment	Weight (Tube) g	Weight (Tube+gut) g	Ct value		Treatment	Weight (Tube) g	Weight (Tube+gut) g	Ct value		Treatment	Weight (Tube) g	Weight (Tube+gut) g	Ct value
PC20-1-1	0.8486	0.8645	17.9979		XC35-1-1	0.8518	0.8577	18.6292		PC37-1-1	0.8389	0.8529	23.2452
PC20-1-2	0.8486	0.8645	17.9894		XC35-1-2	0.8518	0.8577	18.7205		PC37-1-2	0.8389	0.8529	23.1979
PC20-2-1	0.8207	0.8376	21.1841		XC35-2-1	0.8525	0.8703	16.6952		PC37-2-1	0.8288	0.8501	25.2692
PC20-2-2	0.8207	0.8376	21.2028		XC35-2-2	0.8525	0.8703	16.557		PC37-2-2	0.8288	0.8501	25.3378
PC20-3-1	0.8441	0.8624	18.4493		XC35-3-1	0.8453	0.8561	14.3485		PC37-3-1	0.837	0.8484	22.6102
PC20-3-2	0.8441	0.8624	18.7123		XC35-3-2	0.8453	0.8561	14.5461		PC37-3-2	0.837	0.8484	22.4562
PC20-4-1	0.8366	0.8692	15.7188		XC35-4-1	0.8467	0.8835	12.0835		PC37-4-1	0.8444	0.8517	20.529
PC20-4-2	0.8366	0.8692	15.7322		XC35-4-2	0.8467	0.8835	12.23		PC37-4-2	0.8444	0.8517	20.4099
PC20-5-1	0.826	0.8422	21.5448		XC35-5-1	0.8411	0.8861	21.3269		PC37-5-1	0.8528	0.861	21.5742
PC20-5-2	0.826	0.8422	21.6155		XC35-5-2	0.8411	0.8861	21.316		PC37-5-2	0.8528	0.861	21.3494
PC20-6-1	0.8345	0.8373	17.033		XC35-6-1	0.8459	0.8881	24.2035		PC37-6-1	0.8787	0.8942	22.2813
PC20-6-2	0.8345	0.8373	16.9569		XC35-6-2	0.8459	0.8881	24.1534		PC37-6-2	0.8787	0.8942	22.4808
PC20-7-1	0.851	0.8875	16.4601		XC35-7-1	0.8589	0.8906	21.5996		PC37-7-1	0.8624	0.8701	15.3686
PC20-7-2	0.851	0.8875	16.5278		XC35-7-2	0.8589	0.8906	21.5089		PC37-7-2	0.8624	0.8701	15.2037
PC20-8-1	0.8347	0.8474	22.361		XC35-8-1	0.8395	0.8648	21.9606		PC37-8-1	0.8635	0.87	17.1822
PC20-8-2	0.8347	0.8474	22.4342		XC35-8-2	0.8395	0.8648	21.8528		PC37-8-2	0.8635	0.87	16.7865

## Sheet: qPCR raw data of Diet 1 48 h
Treatment	Ct value	Weight (Tube) g	Weight (Tube+gut) g		Treatment	Ct value	Weight (Tube) g	Weight (Tube+gut) g		Treatment	Ct value	Weight (Tube) g	Weight (Tube+gut) g
PC2-1	22.6942	0.8414	0.859		PC12-1	15.9286	0.9151	0.9662		PC20-1	15.4105	0.8925	0.8961
PC2-1	23.0563	0.8414	0.859		PC12-1	16.5062	0.9151	0.9662		PC20-1	16.8375	0.8925	0.8961
PC2-2	17.1808	0.8468	0.867		PC12-2	22.2672	0.8798	0.9272		PC20-2	17.0556	0.8745	0.8877
PC2-2	19.1466	0.8468	0.867		PC12-2	23.8293	0.8798	0.9272		PC20-2	18.0215	0.8745	0.8877
PC2-3	15.6714	0.8984	0.9147		PC12-3	22.6323	0.8748	0.9375		PC20-3	16.9953	0.858	0.8807
PC2-3	17.6921	0.8984	0.9147		PC12-3	23.4918	0.8748	0.9375		PC20-3	17.2219	0.858	0.8807
PC2-4	17.1828	0.862	0.9147		PC12-4	14.8478	0.8535	0.8711		PC20-4	18.6583	0.8939	0.9123
PC2-4	14.9702	0.862	0.9147		PC12-4	15.221	0.8535	0.8711		PC20-4	18.2367	0.8939	0.9123
PC2-5	12.3003	0.8804	0.95		PC12-5	12.9085	0.8699	0.8835		PC20-5	14.045	0.8414	0.9013
PC2-5	11.9965	0.8804	0.95		PC12-5	12.9413	0.8699	0.8835		PC20-5	14.1607	0.8414	0.9013
PC2-6	11.7453	0.8602	0.92		PC12-6	20.3982	0.885	0.9323		PC20-6	14.8254	0.8821	0.8996
PC2-6	10.6262	0.8602	0.92		PC12-6	20.5529	0.885	0.9323		PC20-6	15.7274	0.8821	0.8996
PC2-7	18.7855	0.8689	0.9679							PC20-7	14.2861	0.8936	0.9
PC2-7	20.7635	0.8689	0.9679							PC20-7	14.5011	0.8936	0.9
PC2-8	12.6577	0.8754	0.8993							PC20-8	17.0886	0.846	0.8776
PC2-8	12.8478	0.8754	0.8993							PC20-8	17.3152	0.846	0.8776
Treatment	Ct value	Weight (Tube) g	Weight (Tube+gut) g		Treatment	Ct value	Weight (Tube) g	Weight (Tube+gut) g		Treatment	Ct value	Weight (Tube) g	Weight (Tube+gut) g
PC26-1	15.0987	0.8538	0.8771		XC27-1	18.1018	0.8774	0.8858		XC35-1	16.7537	0.886	0.8762
PC26-1	15.5783	0.8538	0.8771		XC27-1	18.4681	0.8774	0.8858		XC35-1	17.1365	0.886	0.8762
PC26-2	21.3014	0.8829	0.8942		XC27-2	11.9843	0.8737	0.9054		XC35-2	15.8551	0.8558	0.866
PC26-2	21.3657	0.8829	0.8942		XC27-2	12.2544	0.8737	0.9054		XC35-2	16.7283	0.8558	0.866
PC26-3	19.9982	0.8867	0.902		XC27-3	13.0576	0.8526	0.8855		XC35-3	14.5718	0.8634	0.8677
PC26-3	22.6887	0.8867	0.902		XC27-3	13.8761	0.8526	0.8855		XC35-3	15.162	0.8634	0.8677
PC26-4	12.4286	0.8801	0.9138		XC27-4	11.8487	0.8931	0.8457		XC35-4	15.066	0.8409	0.8516
PC26-4	14.3083	0.8801	0.9138		XC27-4	12.5327	0.8931	0.8457		XC35-4	14.7638	0.8409	0.8516
PC26-5	21.5312	0.8696	1.0054		XC27-5	18.0957	0.8622	0.9358		XC35-5	14.5386	0.8556	0.8955
PC26-5	22.0756	0.8696	1.0054		XC27-5	18.8034	0.8622	0.9358		XC35-5	15.7051	0.8556	0.8955
PC26-6	12.2381	0.8582	0.899		XC27-6	18.6472	0.8768	0.9061		XC35-6	14.91	0.8937	0.924
PC26-6	14.1314	0.8582	0.899		XC27-6	18.9659	0.8768	0.9061		XC35-6	15.7329	0.8937	0.924
PC26-7	20.9823	0.8636	0.962		XC27-7	13.6439	0.8777	0.9097		XC35-7	17.8602	0.9038	0.9243
PC26-7	22.1051	0.8636	0.962		XC27-7	14.2004	0.8777	0.9097		XC35-7	19.3576	0.9038	0.9243
PC26-8	15.0457	0.8712	0.956							XC35-8	15.8869	0.8753	0.8867
PC26-8	14.2706	0.8712	0.956							XC35-8	20.6997	0.8753	0.8867
Treatment	Ct value	Weight (Tube) g	Weight (Tube+gut) g		Treatment	Ct value	Weight (Tube) g	Weight (Tube+gut) g		Treatment	Ct value	Weight (Tube) g	Weight (Tube+gut) g
XC36-1	17.8577	0.8799	0.901		PC36-2-1	15.9858	0.8625	0.8983		PC37-2-1	19.8233	0.8788	0.9046
XC36-1	18.354	0.8799	0.901		PC36-2-1	17.4731	0.8625	0.8983		PC37-2-1	20.5946	0.8788	0.9046
XC36-2	16.613	0.8754	0.8818		PC36-2-2	20.0486	0.877	0.925		PC37-2-2	16.1097	0.8643	0.8888
XC36-2	16.5208	0.8754	0.8818		PC36-2-2	21.0082	0.877	0.925		PC37-2-2	17.0421	0.8643	0.8888
XC36-3	13.4059	0.8609	0.8857		PC36-2-3	20.1857	0.9029	1.0123		PC37-2-3	19.0522	0.8884	0.9813
XC36-3	13.1086	0.8609	0.8857		PC36-2-3	21.5245	0.9029	1.0123		PC37-2-3	19.8895	0.8884	0.9813
XC36-4	13.1152	0.8962	0.9647		PC36-2-4	17.3744	0.8635	0.9198		PC37-2-4	13.3564	0.8575	0.9439
XC36-4	14.7894	0.8962	0.9647		PC36-2-4	17.4934	0.8635	0.9198		PC37-2-4	14.0357	0.8575	0.9439
XC36-5	14.0569	0.8688	0.9505		PC36-2-5	19.3211	0.9023	0.95		PC37-2-5	20.2728	0.8831	0.9621
XC36-5	15.2205	0.8688	0.9505		PC36-2-5	21.2659	0.9023	0.95		PC37-2-5	20.6663	0.8831	0.9621
XC36-6	15.6545	0.8759	0.8951		PC36-2-6	13.5659	0.8751	0.9746		PC37-2-6	23.3481	0.8521	0.8644
XC36-6	16.3268	0.8759	0.8951		PC36-2-6	13.7138	0.8751	0.9746		PC37-2-6	23.7782	0.8521	0.8644
XC36-7	15.2182	0.8799	0.9667		PC36-2-7	13.4029	0.8826	0.9706		PC37-2-7	18.6309	0.8551	0.8673
XC36-7	15.8482	0.8799	0.9667		PC36-2-7	11.8246	0.8826	0.9706		PC37-2-7	18.5874	0.8551	0.8673
XC36-8	15.3626	0.8654	0.9505		PC36-2-8	12.7057	0.8919	0.9754		PC37-2-8	16.0223	0.8953	0.9099
XC36-8	16.0576	0.8654	0.9505		PC36-2-8	12.4408	0.8919	0.9754		PC37-2-8	15.9695	0.8953	0.9099

## Sheet: qPCR raw data of Diet 2 48 h
Treatment	Ct value	Weight (Tube) g	Weight (Tube+gut) g		Treatment	Ct value	Weight (Tube) g	Weight (Tube+gut) g		Treatment	Ct value	Weight (Tube) g	Weight (Tube+gut) g
PC2-1	18.0724	0.8606	0.8812		PC12-1	21.4134	0.8344	0.841		PC20-1	17.8629	0.8651	0.8705
PC2-1	17.5837	0.8606	0.8812		PC12-1	21.2582	0.8344	0.841		PC20-1	17.7441	0.8651	0.8705
PC2-2	18.2943	0.8384	0.842		PC12-2	18.5199	0.8371	0.8462		PC20-2	23.8842	0.8497	0.8765
PC2-2	17.4589	0.8384	0.842		PC12-2	18.5544	0.8371	0.8462		PC20-2	23.275	0.8497	0.8765
PC2-3	20.3676	0.8339	0.8496		PC12-3	19.7559	0.845	0.8602		PC20-3	20.0065	0.8779	0.8873
PC2-3	20.4532	0.8339	0.8496		PC12-3	19.8438	0.845	0.8602		PC20-3	20.1997	0.8779	0.8873
PC2-4	20.9592	0.8598	0.8748		PC12-4	21.3356	0.845	0.8963		PC20-4	18.8042	0.8388	0.8502
PC2-4	20.9678	0.8598	0.8748		PC12-4	22.176	0.845	0.8963		PC20-4	18.1217	0.8388	0.8502
PC2-5	17.711	0.8514	0.8808		PC12-5	22.747	0.851	0.9061		PC20-5	18.1033	0.86	0.9342
PC2-5	17.8918	0.8514	0.8808		PC12-5	22.8033	0.851	0.9061		PC20-5	18.4291	0.86	0.9342
PC2-6	23.8275	0.8597	0.8811		PC12-6	18.9756	0.846	0.8613		PC20-6	21.7828	0.8537	0.9079
PC2-6	24.5085	0.8597	0.8811		PC12-6	19.2727	0.846	0.8613		PC20-6	22.1189	0.8537	0.9079
PC2-7	24.637	0.8598	0.8734		PC12-7	22.6247	0.8558	0.9356		PC20-7	15.9796	0.8303	0.8751
PC2-7	25.3105	0.8598	0.8734		PC12-7	22.79	0.8558	0.9356		PC20-7	19.1593	0.8303	0.8751
PC2-8	24.9887	0.852	0.862		PC12-8	25.4205	0.8464	0.9042		PC20-8	25.4929	0.849	0.9282
PC2-8	25.3507	0.852	0.862		PC12-8	25.4082	0.8464	0.9042		PC20-8	25.7767	0.849	0.9282
Treatment	Ct value	Weight (Tube) g	Weight (Tube+gut) g		Treatment	Ct value	Weight (Tube) g	Weight (Tube+gut) g		Treatment	Ct value	Weight (Tube) g	Weight (Tube+gut) g
PC26-1	23.1223	0.8217	0.8321		XC27-1	19.6435	0.8464	0.8516		XC35-1	16.6459	0.8477	0.8656
PC26-1	23.3749	0.8217	0.8321		XC27-1	19.6942	0.8464	0.8516		XC35-1	16.0444	0.8477	0.8656
PC26-2	14.7913	0.8264	0.8575		XC27-2	18.7851	0.845	0.8574		XC35-2	22.0298	0.9603	0.9043
PC26-2	15.6835	0.8264	0.8575		XC27-2	18.8436	0.845	0.8574		XC35-2	21.9462	0.9603	0.9043
PC26-3	20.0254	0.8473	0.8791		XC27-3	17.7802	0.8265	0.8554		XC35-3	17.2444	0.8335	0.8673
PC26-3	20.1515	0.8473	0.8791		XC27-3	19.8304	0.8265	0.8554		XC35-3	15.3152	0.8335	0.8673
PC26-4	22.1991	0.8282	0.8435		XC27-4	19.0751	0.8542	0.9024		XC35-4	22.3581	0.8377	0.8622
PC26-4	23.067	0.8282	0.8435		XC27-4	19.8721	0.8542	0.9024		XC35-4	22.8725	0.8377	0.8622
PC26-5	23.9603	0.8459	0.8827		XC27-5	20.1319	0.8467	0.8777		XC35-5	22.151	0.8402	0.8904
PC26-5	23.9894	0.8459	0.8827		XC27-5	20.623	0.8467	0.8777		XC35-5	22.0623	0.8402	0.8904
PC26-6	23.2192	0.8511	0.9001		XC27-6	20.6059	0.848	0.8827		XC35-6	22.4765	0.8472	0.8842
PC26-6	23.0753	0.8511	0.9001		XC27-6	20.6986	0.848	0.8827		XC35-6	23.387	0.8472	0.8842
PC26-7	23.5189	0.847	0.8671		XC27-7	20.6552	0.8548	0.8765		XC35-7	19.2238	0.8374	0.8645
PC26-7	25.6957	0.847	0.8671		XC27-7	20.6922	0.8548	0.8765		XC35-7	20.3456	0.8374	0.8645
PC26-8	22.8626	0.8381	0.8877		XC27-8	22.8208	0.8785	0.9419		XC35-8	35.2943	0.8407	0.873
PC26-8	24.3005	0.8381	0.8877		XC27-8	23.0314	0.8785	0.9419		XC35-8	21.7989	0.8407	0.873
Treatment	Ct value	Weight (Tube) g	Weight (Tube+gut) g		Treatment	Ct value	Weight (Tube) g	Weight (Tube+gut) g		Treatment	Ct value	Weight (Tube) g	Weight (Tube+gut) g
XC36-1	21.9326	0.8388	0.8507		PC36-2-1	23.7132	0.8344	0.8549		PC37-2-1	25.5206	0.8333	0.8417
XC36-1	21.5038	0.8388	0.8507		PC36-2-1	24.114	0.8344	0.8549		PC37-2-1	26.144	0.8333	0.8417
XC36-2	21.9345	0.8458	0.8629		PC36-2-2	18.644	0.8344	0.8488		PC37-2-2	23.2516	0.8549	0.8639
XC36-2	22.1208	0.8458	0.8629		PC36-2-2	18.7803	0.8344	0.8488		PC37-2-2	24.0593	0.8549	0.8639
XC36-3	25.3256	0.8527	0.8671		PC36-2-3	22.5507	0.8454	0.8944		PC37-2-3	25.2538	0.8443	0.8615
XC36-3	23.7205	0.8527	0.8671		PC36-2-3	23.3003	0.8454	0.8944		PC37-2-3	25.1434	0.8443	0.8615
XC36-4	18.6109	0.8501	0.8668		PC36-2-4	22.3748	0.8527	0.8995		PC37-2-4	18.1921	0.8602	0.8686
XC36-4	18.8583	0.8501	0.8668		PC36-2-4	22.692	0.8527	0.8995		PC37-2-4	18.1429	0.8602	0.8686
XC36-5	24.0883	0.8437	0.8503		PC36-2-5	22.0498	0.8373	0.8864		PC37-2-5	23.7984	0.8487	0.8522
XC36-5	23.8939	0.8437	0.8503		PC36-2-5	21.1338	0.8373	0.8864		PC37-2-5	24.3396	0.8487	0.8522
XC36-6	23.9882	0.8427	0.8532		PC36-2-6	21.337	0.8508	0.8783		PC37-2-6	25.3028	0.8601	0.8777
XC36-6	23.2704	0.8427	0.8532		PC36-2-6	22.2917	0.8508	0.8783		PC37-2-6	26.6327	0.8601	0.8777
XC36-7	16.7567	0.8461	0.8814		PC36-2-7	24.8724	0.8379	0.8712		PC37-2-7	25.1044	0.8527	0.8741
XC36-7	16.4727	0.8461	0.8814		PC36-2-7	25.7528	0.8379	0.8712		PC37-2-7	25.1904	0.8527	0.8741
XC36-8	19.8849	0.8452	0.9032		PC36-2-8	22.774	0.8407	0.8939		PC37-2-8	25.1078	0.8781	0.8936
XC36-8	19.8617	0.8452	0.9032		PC36-2-8	22.8461	0.8407	0.8939		PC37-2-8	25.1629	0.8781	0.8936

## Sheet: Calculation qPCR Diet 1
Bacteria	Ct	Log copies	Copies	W(Tube) g	W(Tube+gut) g	W(gut) mg	bacteira/mg gut
PC2-1	22.6942	42.1515	2.9018e+29	0.8414	0.859	17.6	1.64875e+28
PC2-1	23.0563	42.3338	3.89121e+29	0.8414	0.859	17.6	2.21092e+28
PC2-2	17.1808	39.3755	3.32898e+27	0.8468	0.867	20.2	1.64801e+26
PC2-2	19.1466	40.3653	1.63734e+28	0.8468	0.867	20.2	8.10566e+26
PC2-3	15.6714	38.6156	9.79749e+26	0.8984	0.9147	16.3	6.01073e+25
PC2-3	17.6921	39.633	5.03793e+27	0.8984	0.9147	16.3	3.09075e+26
PC2-4	17.1828	39.3766	3.33454e+27	0.862	0.9147	52.7	6.32741e+25
PC2-4	14.9702	38.2625	5.55048e+26	0.862	0.9147	52.7	1.05322e+25
PC2-5	12.3003	36.9182	6.37822e+25	0.8804	0.95	69.6	9.16411e+23
PC2-5	11.9965	36.7652	4.98659e+25	0.8804	0.95	69.6	7.16464e+23
PC2-6	11.7453	36.6388	4.06816e+25	0.8602	0.92	59.8	6.80295e+23
PC2-6	10.6262	36.0753	1.64272e+25	0.8602	0.92	59.8	2.74703e+23
PC2-7	18.7855	40.1835	1.222e+28	0.8689	0.9679	99	1.23435e+26
PC2-7	20.7635	41.1794	6.06991e+28	0.8689	0.9679	99	6.13122e+26
PC2-8	12.6577	37.0982	8.52141e+25	0.8754	0.8993	23.9	3.56544e+24
PC2-8	12.8478	37.1939	9.94061e+25	0.8754	0.8993	23.9	4.15925e+24
PC12-1	15.9286	38.7451	1.20682e+27	0.9151	0.9662	51.1	2.36169e+25
PC12-1	16.5062	39.0359	1.92715e+27	0.9151	0.9662	51.1	3.77134e+25
PC12-2	22.2672	41.9365	2.053e+29	0.8798	0.9272	47.4	4.33121e+27
PC12-2	23.8293	42.7231	7.28009e+29	0.8798	0.9272	47.4	1.53588e+28
PC12-3	22.6323	42.1204	2.75984e+29	0.8748	0.9375	62.7	4.40166e+27
PC12-3	23.4918	42.5531	5.53783e+29	0.8748	0.9375	62.7	8.83226e+27
PC12-4	14.8478	38.2009	5.02632e+26	0.8535	0.8711	17.6	2.85587e+25
PC12-4	15.221	38.3888	6.80128e+26	0.8535	0.8711	17.6	3.86437e+25
PC12-5	12.9085	37.2244	1.04411e+26	0.8699	0.8835	13.6	7.67726e+24
PC12-5	12.9413	37.241	1.07231e+26	0.8699	0.8835	13.6	7.88462e+24
PC12-6	20.3982	40.9955	4.51445e+28	0.885	0.9323	47.3	9.54429e+26
PC12-6	20.5529	41.0734	5.11748e+28	0.885	0.9323	47.3	1.08192e+27
PC20-1	15.4105	38.4842	7.93031e+26	0.8925	0.8961	3.6	2.20287e+26
PC20-1	16.8375	39.2027	2.52048e+27	0.8925	0.8961	3.6	7.00133e+26
PC20-2	17.0556	39.3125	3.0078e+27	0.8745	0.8877	13.2	2.27864e+26
PC20-2	18.0215	39.7988	6.57912e+27	0.8745	0.8877	13.2	4.98418e+26
PC20-3	16.9953	39.2822	2.86447e+27	0.858	0.8807	22.7	1.26188e+26
PC20-3	17.2219	39.3962	3.44171e+27	0.858	0.8807	22.7	1.51617e+26
PC20-4	18.6583	40.1194	1.10227e+28	0.8939	0.9123	18.4	5.99062e+26
PC20-4	18.2367	39.9072	7.83255e+27	0.8939	0.9123	18.4	4.25682e+26
PC20-5	14.045	37.7967	2.62257e+26	0.8414	0.9013	59.9	4.37824e+24
PC20-5	14.1607	37.8549	2.88041e+26	0.8414	0.9013	59.9	4.8087e+24
PC20-6	14.8254	38.1896	4.93605e+26	0.8821	0.8996	17.5	2.8206e+25
PC20-6	15.7274	38.6438	1.02525e+27	0.8821	0.8996	17.5	5.85858e+25
PC20-7	14.2861	37.918	3.18839e+26	0.8936	0.9	6.4	4.98186e+25
PC20-7	14.5011	38.0263	3.79539e+26	0.8936	0.9	6.4	5.9303e+25
PC20-8	17.0886	39.3291	3.08944e+27	0.846	0.8776	31.6	9.7767e+25
PC20-8	17.3152	39.4432	3.71199e+27	0.846	0.8776	31.6	1.17468e+26
PC26-1	15.0987	38.3272	6.15959e+26	0.8538	0.8771	23.3	2.6436e+25
PC26-1	15.5783	38.5687	9.08525e+26	0.8538	0.8771	23.3	3.89925e+25
PC26-2	21.3014	41.4503	9.38607e+28	0.8829	0.8942	11.3	8.30626e+27
PC26-2	21.3657	41.4826	9.88842e+28	0.8829	0.8942	11.3	8.75081e+27
PC26-3	19.9982	40.7941	3.26465e+28	0.8867	0.902	15.3	2.13376e+27
PC26-3	22.6887	42.1488	2.88891e+29	0.8867	0.902	15.3	1.88818e+28
PC26-4	12.4286	36.9828	7.07737e+25	0.8801	0.9138	33.7	2.10011e+24
PC26-4	14.3083	37.9292	3.24641e+26	0.8801	0.9138	33.7	9.63325e+24
PC26-5	21.5312	41.566	1.13072e+29	0.8696	1.0054	135.8	8.32636e+26
PC26-5	22.0756	41.8401	1.75774e+29	0.8696	1.0054	135.8	1.29436e+27
PC26-6	12.2381	36.8869	6.06495e+25	0.8582	0.899	40.8	1.48651e+24
PC26-6	14.1314	37.8402	2.81279e+26	0.8582	0.899	40.8	6.8941e+24
PC26-7	20.9823	41.2896	7.24753e+28	0.8636	0.962	98.4	7.36538e+26
PC26-7	22.1051	41.8549	1.80026e+29	0.8636	0.962	98.4	1.82953e+27
PC26-8	15.0457	38.3005	5.90076e+26	0.8712	0.956	84.8	6.95845e+24
PC26-8	14.2706	37.9103	3.14867e+26	0.8712	0.956	84.8	3.71306e+24
XC27-1	18.1018	39.8393	7.02184e+27	0.8774	0.8858	8.4	8.35933e+26
XC27-1	18.4681	40.0237	9.4485e+27	0.8774	0.8858	8.4	1.12482e+27
XC27-2	11.9843	36.7591	4.93761e+25	0.8737	0.9054	31.7	1.55761e+24
XC27-2	12.2544	36.8951	6.1457e+25	0.8737	0.9054	31.7	1.93871e+24
XC27-3	13.0576	37.2995	1.1782e+26	0.8526	0.8855	32.9	3.58115e+24
XC27-3	13.8761	37.7116	2.28707e+26	0.8526	0.8855	32.9	6.95159e+24
XC27-4	11.8487	36.6908	4.42385e+25	0.8457	0.8931	47.4	9.33301e+23
XC27-4	12.5327	37.0352	7.70049e+25	0.8457	0.8931	47.4	1.62458e+24
XC27-5	18.0957	39.8362	6.98691e+27	0.8622	0.9358	73.6	9.49309e+25
XC27-5	18.8034	40.1925	1.2398e+28	0.8622	0.9358	73.6	1.68452e+26
XC27-6	18.6472	40.1139	1.09242e+28	0.8768	0.9061	29.3	3.72839e+26
XC27-6	18.9659	40.2743	1.41431e+28	0.8768	0.9061	29.3	4.82699e+26
XC27-7	13.6439	37.5947	1.89478e+26	0.8777	0.9097	32	5.92119e+24
XC27-7	14.2004	37.8749	2.97455e+26	0.8777	0.9097	32	9.29546e+24
XC35-1	16.7537	39.1605	2.35514e+27	0.8762	0.886	9.8	2.40321e+26
XC35-1	17.1365	39.3532	3.21152e+27	0.8762	0.886	9.8	3.27706e+26
XC35-2	15.8551	38.708	1.13696e+27	0.8558	0.866	10.2	1.11467e+26
XC35-2	16.7283	39.1477	2.30717e+27	0.8558	0.866	10.2	2.26193e+26
XC35-3	14.5718	38.0619	4.01899e+26	0.8634	0.8677	4.3	9.3465e+25
XC35-3	15.162	38.3591	6.48406e+26	0.8634	0.8677	4.3	1.50792e+26
XC35-4	15.066	38.3107	5.99842e+26	0.8409	0.8516	10.7	5.606e+25
XC35-4	14.7638	38.1586	4.69564e+26	0.8409	0.8516	10.7	4.38845e+25
XC35-5	14.5386	38.0452	3.91229e+26	0.8556	0.8955	39.9	9.80525e+24
XC35-5	15.7051	38.6325	1.00688e+27	0.8556	0.8955	39.9	2.52351e+25
XC35-6	14.91	38.2322	5.28648e+26	0.8937	0.924	30.3	1.74471e+25
XC35-6	15.7329	38.6465	1.02981e+27	0.8937	0.924	30.3	3.3987e+25
XC35-7	17.8602	39.7176	5.77334e+27	0.9038	0.9243	20.5	2.81626e+26
XC35-7	19.3576	40.4716	1.94273e+28	0.9038	0.9243	20.5	9.47672e+26
XC35-8	15.8869	38.7241	1.16672e+27	0.8753	0.8867	11.4	1.02344e+26
XC35-8	20.6997	41.1473	5.76424e+28	0.8753	0.8867	11.4	5.05635e+27
XC36-1	17.8577	39.7164	5.76175e+27	0.8799	0.901	21.1	2.73069e+26
XC36-1	18.354	39.9663	8.61423e+27	0.8799	0.901	21.1	4.08257e+26
XC36-2	16.613	39.0897	2.10136e+27	0.8754	0.8818	6.4	3.28338e+26
XC36-2	16.5208	39.0432	1.94996e+27	0.8754	0.8818	6.4	3.04681e+26
XC36-3	13.4059	37.4749	1.56242e+26	0.8609	0.8857	24.8	6.3001e+24
XC36-3	13.1086	37.3252	1.228e+26	0.8609	0.8857	24.8	4.95161e+24
XC36-4	13.1152	37.3285	1.23458e+26	0.8962	0.9647	68.5	1.80231e+24
XC36-4	14.7894	38.1715	4.79402e+26	0.8962	0.9647	68.5	6.99857e+24
XC36-5	14.0569	37.8026	2.64794e+26	0.8688	0.9505	81.7	3.24105e+24
XC36-5	15.2205	38.3885	6.79851e+26	0.8688	0.9505	81.7	8.32131e+24
XC36-6	15.6545	38.6071	9.6644e+26	0.8759	0.8951	19.2	5.03354e+25
XC36-6	16.3268	38.9455	1.66635e+27	0.8759	0.8951	19.2	8.67889e+25
XC36-7	15.2182	38.3874	6.78621e+26	0.8799	0.9667	86.8	7.81822e+24
XC36-7	15.8482	38.7046	1.13068e+27	0.8799	0.9667	86.8	1.30262e+25
XC36-8	15.3626	38.4601	7.62838e+26	0.8654	0.9505	85.1	8.96402e+24
XC36-8	16.0576	38.81	1.33976e+27	0.8654	0.9505	85.1	1.57433e+25
PC36-2-1	15.9858	38.7739	1.26408e+27	0.8625	0.8983	35.8	3.53094e+25
PC36-2-1	17.4731	39.5227	4.21862e+27	0.8625	0.8983	35.8	1.17838e+26
PC36-2-2	20.0486	40.8195	3.40074e+28	0.877	0.925	48	7.08487e+26
PC36-2-2	21.0082	41.3026	7.40117e+28	0.877	0.925	48	1.54191e+27
PC36-2-3	20.1857	40.8885	3.80043e+28	0.9029	1.0123	109.4	3.47389e+26
PC36-2-3	21.5245	41.5626	1.12462e+29	0.9029	1.0123	109.4	1.02799e+27
PC36-2-4	17.3744	39.473	3.89439e+27	0.8635	0.9198	56.3	6.91722e+25
PC36-2-4	17.4934	39.5329	4.28861e+27	0.8635	0.9198	56.3	7.61743e+25
PC36-2-5	19.3211	40.4532	1.88602e+28	0.9023	0.95	47.7	3.95392e+26
PC36-2-5	21.2659	41.4324	9.12004e+28	0.9023	0.95	47.7	1.91196e+27
PC36-2-6	13.5659	37.5554	1.77876e+26	0.8751	0.9746	99.5	1.7877e+24
PC36-2-6	13.7138	37.6299	2.00519e+26	0.8751	0.9746	99.5	2.01527e+24
PC36-2-7	13.4029	37.4734	1.55873e+26	0.8826	0.9706	88	1.77129e+24
PC36-2-7	11.8246	36.6787	4.3381e+25	0.8826	0.9706	88	4.92966e+23
PC36-2-8	12.7057	37.1223	8.85907e+25	0.8919	0.9754	83.5	1.06097e+24
PC36-2-8	12.4408	36.989	7.14774e+25	0.8919	0.9754	83.5	8.56016e+23
PC37-2-1	19.8233	40.706	2.83339e+28	0.8788	0.9046	25.8	1.09821e+27
PC37-2-1	20.5946	41.0944	5.29344e+28	0.8788	0.9046	25.8	2.05172e+27
PC37-2-2	16.1097	38.8362	1.39755e+27	0.8643	0.8888	24.5	5.7043e+25
PC37-2-2	17.0421	39.3057	2.97514e+27	0.8643	0.8888	24.5	1.21434e+26
PC37-2-3	19.0522	40.3178	1.51683e+28	0.8884	0.9813	92.9	1.63275e+26
PC37-2-3	19.8895	40.7394	2.98945e+28	0.8884	0.9813	92.9	3.21792e+26
PC37-2-4	13.3564	37.4499	1.50101e+26	0.8575	0.9439	86.4	1.73727e+24
PC37-2-4	14.0357	37.792	2.60285e+26	0.8575	0.9439	86.4	3.01256e+24
PC37-2-5	20.2728	40.9324	4.07837e+28	0.8831	0.9621	79	5.16249e+26
PC37-2-5	20.6663	41.1305	5.6101e+28	0.8831	0.9621	79	7.10139e+26
PC37-2-6	23.3481	42.4808	4.92918e+29	0.8521	0.8644	12.3	4.00746e+28
PC37-2-6	23.7782	42.6973	6.98484e+29	0.8521	0.8644	12.3	5.67873e+28
PC37-2-7	18.6309	40.1057	1.07808e+28	0.8551	0.8673	12.2	8.83671e+26
PC37-2-7	18.5874	40.0838	1.04076e+28	0.8551	0.8673	12.2	8.53084e+26
PC37-2-8	16.0223	38.7922	1.30198e+27	0.8953	0.9099	14.6	8.91764e+25
PC37-2-8	15.9695	38.7657	1.24749e+27	0.8953	0.9099	14.6	8.54448e+25

## Sheet: Sheet2
Bacteria	Ct	Log copies	Copies	W(Tube) g	W(Tube+gut) g	W(gut) mg	bacteira/mg gut
PC2-1	18.0724	39.8245	6.8564e+27	0.8606	0.8812	20.6	3.32835e+26
PC2-1	17.5837	39.5784	4.61442e+27	0.8606	0.8812	20.6	2.24001e+26
PC2-2	18.2943	39.9362	8.20702e+27	0.8384	0.842	3.6	2.27973e+27
PC2-2	17.4589	39.5156	4.17052e+27	0.8384	0.842	3.6	1.15848e+27
PC2-3	20.3676	40.9801	4.40403e+28	0.8339	0.8496	15.7	2.80511e+27
PC2-3	20.4532	41.0232	4.72032e+28	0.8339	0.8496	15.7	3.00657e+27
PC2-4	20.9592	41.2779	7.11291e+28	0.8598	0.8748	15	4.74194e+27
PC2-4	20.9678	41.2823	7.16256e+28	0.8598	0.8748	15	4.77504e+27
PC2-5	17.711	39.6425	5.11584e+27	0.8514	0.8808	29.4	1.74008e+26
PC2-5	17.8918	39.7335	5.92283e+27	0.8514	0.8808	29.4	2.01457e+26
PC2-6	23.8275	42.7221	7.26912e+29	0.8597	0.8811	21.4	3.39679e+28
PC2-6	24.5085	43.0651	1.26235e+30	0.8597	0.8811	21.4	5.89883e+28
PC2-7	24.637	43.1297	1.40084e+30	0.8598	0.8734	13.6	1.03003e+29
PC2-7	25.3105	43.4688	2.41774e+30	0.8598	0.8734	13.6	1.77775e+29
PC2-8	24.9887	43.3068	1.86275e+30	0.852	0.862	10	1.86275e+29
PC2-8	25.3507	43.4891	2.49778e+30	0.852	0.862	10	2.49778e+29
PC12-1	21.4134	41.5066	1.02778e+29	0.8344	0.841	6.6	1.55724e+28
PC12-1	21.2582	41.4285	9.06351e+28	0.8344	0.841	6.6	1.37326e+28
PC12-2	18.5199	40.0498	9.85325e+27	0.8371	0.8462	9.1	1.08277e+27
PC12-2	18.5544	40.0671	1.01326e+28	0.8371	0.8462	9.1	1.11347e+27
PC12-3	19.7559	40.6721	2.68267e+28	0.845	0.8602	15.2	1.76491e+27
PC12-3	19.8438	40.7164	2.88088e+28	0.845	0.8602	15.2	1.89532e+27
PC12-4	21.3356	41.4675	9.64977e+28	0.845	0.8963	51.3	1.88105e+27
PC12-4	22.176	41.8906	1.9067e+29	0.845	0.8963	51.3	3.71676e+27
PC12-5	22.747	42.1781	3.02853e+29	0.851	0.9061	55.1	5.49642e+27
PC12-5	22.8033	42.2065	3.16994e+29	0.851	0.9061	55.1	5.75308e+27
PC12-6	18.9756	40.2792	1.42549e+28	0.846	0.8613	15.3	9.31691e+26
PC12-6	19.2727	40.4288	1.81346e+28	0.846	0.8613	15.3	1.18527e+27
PC12-7	22.6247	42.1165	2.74281e+29	0.8558	0.9356	79.8	3.4371e+27
PC12-7	22.79	42.1998	3.13605e+29	0.8558	0.9356	79.8	3.92989e+27
PC12-8	25.4205	43.5242	2.6431e+30	0.8464	0.9042	57.8	4.57283e+28
PC12-8	25.4082	43.518	2.61694e+30	0.8464	0.9042	57.8	4.52757e+28
PC20-1	17.8629	39.719	5.78587e+27	0.8651	0.8705	5.4	1.07146e+27
PC20-1	17.7441	39.6592	5.25494e+27	0.8651	0.8705	5.4	9.73136e+26
PC20-2	23.8842	42.7507	7.61129e+29	0.8497	0.8765	26.8	2.84003e+28
PC20-2	23.275	42.444	4.64568e+29	0.8497	0.8765	26.8	1.73346e+28
PC20-3	20.0065	40.7983	3.2868e+28	0.8779	0.8873	9.4	3.4966e+27
PC20-3	20.1997	40.8956	3.84391e+28	0.8779	0.8873	9.4	4.08927e+27
PC20-4	18.8042	40.1929	1.2406e+28	0.8388	0.8502	11.4	1.08825e+27
PC20-4	18.1217	39.8493	7.13572e+27	0.8388	0.8502	11.4	6.2594e+26
PC20-5	18.1033	39.84	7.03021e+27	0.86	0.9342	74.2	9.47468e+25
PC20-5	18.4291	40.0041	9.15447e+27	0.86	0.9342	74.2	1.23376e+26
PC20-6	21.7828	41.6927	1.38649e+29	0.8537	0.9079	54.2	2.55809e+27
PC20-6	22.1189	41.8619	1.82055e+29	0.8537	0.9079	54.2	3.35894e+27
PC20-7	15.9796	38.7707	1.25768e+27	0.8303	0.8751	44.8	2.80733e+25
PC20-7	19.1593	40.3717	1.6543e+28	0.8303	0.8751	44.8	3.69264e+26
PC20-8	25.4929	43.5607	2.80286e+30	0.849	0.9282	79.2	3.53897e+28
PC20-8	25.7767	43.7036	3.5276e+30	0.849	0.9282	79.2	4.45404e+28
PC26-1	23.1223	42.3671	4.10508e+29	0.8217	0.8321	10.4	3.94719e+28
PC26-1	23.3749	42.4943	5.0376e+29	0.8217	0.8321	10.4	4.84385e+28
PC26-2	14.7913	38.1724	4.80147e+26	0.8264	0.8575	31.1	1.54388e+25
PC26-2	15.6835	38.6216	9.89377e+26	0.8264	0.8575	31.1	3.18128e+25
PC26-3	20.0254	40.8078	3.33746e+28	0.8473	0.8791	31.8	1.04952e+27
PC26-3	20.1515	40.8713	3.69655e+28	0.8473	0.8791	31.8	1.16244e+27
PC26-4	22.1991	41.9023	1.94279e+29	0.8282	0.8435	15.3	1.2698e+28
PC26-4	23.067	42.3392	3.92511e+29	0.8282	0.8435	15.3	2.56543e+28
PC26-5	23.9603	42.789	8.09532e+29	0.8459	0.8827	36.8	2.19981e+28
PC26-5	23.9894	42.8037	8.28866e+29	0.8459	0.8827	36.8	2.25235e+28
PC26-6	23.2192	42.4159	4.44051e+29	0.8511	0.9001	49	9.06226e+27
PC26-6	23.0753	42.3434	3.95155e+29	0.8511	0.9001	49	8.06439e+27
PC26-7	23.5189	42.5667	5.66076e+29	0.847	0.8671	20.1	2.8163e+28
PC26-7	25.6957	43.6628	3.30364e+30	0.847	0.8671	20.1	1.6436e+29
PC26-8	22.8626	42.2363	3.32588e+29	0.8381	0.8877	49.6	6.70541e+27
PC26-8	24.3005	42.9603	1.06652e+30	0.8381	0.8877	49.6	2.15024e+28
XC27-1	19.6435	40.6155	2.44917e+28	0.8464	0.8516	5.2	4.70993e+27
XC27-1	19.6942	40.641	2.55181e+28	0.8464	0.8516	5.2	4.90734e+27
XC27-2	18.7851	40.1833	1.2216e+28	0.845	0.8574	12.4	9.85164e+26
XC27-2	18.8436	40.2127	1.28086e+28	0.845	0.8574	12.4	1.03295e+27
XC27-3	17.7802	39.6773	5.41091e+27	0.8265	0.8554	28.9	1.87229e+26
XC27-3	19.8304	40.7096	2.84968e+28	0.8265	0.8554	28.9	9.86047e+26
XC27-4	19.0751	40.3293	1.54524e+28	0.8542	0.9024	48.2	3.2059e+26
XC27-4	19.8721	40.7306	2.94772e+28	0.8542	0.9024	48.2	6.11561e+26
XC27-5	20.1319	40.8614	3.63837e+28	0.8467	0.8777	31	1.17367e+27
XC27-5	20.623	41.1087	5.41679e+28	0.8467	0.8777	31	1.74735e+27
XC27-6	20.6059	41.1001	5.34208e+28	0.848	0.8827	34.7	1.5395e+27
XC27-6	20.6986	41.1467	5.75894e+28	0.848	0.8827	34.7	1.65964e+27
XC27-7	20.6552	41.1249	5.55987e+28	0.8548	0.8765	21.7	2.56215e+27
XC27-7	20.6922	41.1435	5.72895e+28	0.8548	0.8765	21.7	2.64007e+27
XC27-8	22.8208	42.2153	3.21519e+29	0.8785	0.9419	63.4	5.07128e+27
XC27-8	23.0314	42.3213	3.81338e+29	0.8785	0.9419	63.4	6.0148e+27
XC35-1	16.6459	39.1062	2.15802e+27	0.8477	0.8656	17.9	1.2056e+26
XC35-1	16.0444	38.8034	1.32552e+27	0.8477	0.8656	17.9	7.40512e+25
XC35-2	22.0298	41.817	1.69374e+29	0.9603	0.9043	-56	-3.02453e+27
XC35-2	21.9462	41.7749	1.58278e+29	0.9603	0.9043	-56	-2.82639e+27
XC35-3	17.2444	39.4075	3.50497e+27	0.8335	0.8673	33.8	1.03697e+26
XC35-3	15.3152	38.4362	7.34098e+26	0.8335	0.8673	33.8	2.17189e+25
XC35-4	22.3581	41.9823	2.20992e+29	0.8377	0.8622	24.5	9.02008e+27
XC35-4	22.8725	42.2413	3.3528e+29	0.8377	0.8622	24.5	1.36849e+28
XC35-5	22.151	41.878	1.86842e+29	0.8402	0.8904	50.2	3.72196e+27
XC35-5	22.0623	41.8334	1.73894e+29	0.8402	0.8904	50.2	3.46402e+27
XC35-6	22.4765	42.0419	2.4325e+29	0.8472	0.8842	37	6.57432e+27
XC35-6	23.387	42.5004	5.08711e+29	0.8472	0.8842	37	1.37489e+28
XC35-7	19.2238	40.4042	1.74303e+28	0.8374	0.8645	27.1	6.43186e+26
XC35-7	20.3456	40.969	4.32605e+28	0.8374	0.8645	27.1	1.59633e+27
XC35-8	35.2943	48.4957	7.88914e+33	0.8407	0.873	32.3	2.44246e+32
XC35-8	21.7989	41.7008	1.40467e+29	0.8407	0.873	32.3	4.34883e+27
XC36-1	21.9326	41.7681	1.56543e+29	0.8388	0.8507	11.9	1.31549e+28
XC36-1	21.5038	41.5522	1.10592e+29	0.8388	0.8507	11.9	9.29343e+27
XC36-2	21.9345	41.769	1.56779e+29	0.8458	0.8629	17.1	9.16839e+27
XC36-2	22.1208	41.8628	1.82329e+29	0.8458	0.8629	17.1	1.06625e+28
XC36-3	25.3256	43.4765	2.44762e+30	0.8527	0.8671	14.4	1.69973e+29
XC36-3	23.7205	42.6683	6.66583e+29	0.8527	0.8671	14.4	4.62905e+28
XC36-4	18.6109	40.0956	1.06078e+28	0.8501	0.8668	16.7	6.35195e+26
XC36-4	18.8583	40.2202	1.29627e+28	0.8501	0.8668	16.7	7.76212e+26
XC36-5	24.0883	42.8535	8.98025e+29	0.8437	0.8503	6.6	1.36064e+29
XC36-5	23.8939	42.7556	7.67155e+29	0.8437	0.8503	6.6	1.16236e+29
XC36-6	23.9882	42.8031	8.28041e+29	0.8427	0.8532	10.5	7.88611e+28
XC36-6	23.2704	42.4417	4.62864e+29	0.8427	0.8532	10.5	4.40823e+28
XC36-7	16.7567	39.162	2.3608e+27	0.8461	0.8814	35.3	6.68783e+25
XC36-7	16.4727	39.019	1.87554e+27	0.8461	0.8814	35.3	5.31314e+25
XC36-8	19.8849	40.7371	2.97841e+28	0.8452	0.9032	58	5.13518e+26
XC36-8	19.8617	40.7253	2.92276e+28	0.8452	0.9032	58	5.03924e+26
PC36-2-1	23.7132	42.6646	6.62631e+29	0.8344	0.8549	20.5	3.23235e+28
PC36-2-1	24.114	42.8664	9.16929e+29	0.8344	0.8549	20.5	4.47283e+28
PC36-2-2	18.644	40.1122	1.08956e+28	0.8344	0.8488	14.4	7.56638e+26
PC36-2-2	18.7803	40.1809	1.21679e+28	0.8344	0.8488	14.4	8.44996e+26
PC36-2-3	22.5507	42.0793	2.58325e+29	0.8454	0.8944	49	5.27194e+27
PC36-2-3	23.3003	42.4567	4.74212e+29	0.8454	0.8944	49	9.67779e+27
PC36-2-4	22.3748	41.9907	2.23999e+29	0.8527	0.8995	46.8	4.78631e+27
PC36-2-4	22.692	42.1504	2.8966e+29	0.8527	0.8995	46.8	6.18932e+27
PC36-2-5	22.0498	41.8271	1.72141e+29	0.8373	0.8864	49.1	3.50594e+27
PC36-2-5	21.1338	41.3659	8.19404e+28	0.8373	0.8864	49.1	1.66885e+27
PC36-2-6	21.337	41.4682	9.66066e+28	0.8508	0.8783	27.5	3.51297e+27
PC36-2-6	22.2917	41.9489	2.0941e+29	0.8508	0.8783	27.5	7.61491e+27
PC36-2-7	24.8724	43.2483	1.69529e+30	0.8379	0.8712	33.3	5.09095e+28
PC36-2-7	25.7528	43.6915	3.45983e+30	0.8379	0.8712	33.3	1.03899e+29
PC36-2-8	22.774	42.1917	3.09563e+29	0.8407	0.8939	53.2	5.81885e+27
PC36-2-8	22.8461	42.228	3.28172e+29	0.8407	0.8939	53.2	6.16864e+27
PC37-2-1	25.5206	43.5746	2.86647e+30	0.8333	0.8417	8.4	3.41246e+29
PC37-2-1	26.144	43.8885	4.75042e+30	0.8333	0.8417	8.4	5.65526e+29
PC37-2-2	23.2516	42.4322	4.55861e+29	0.8549	0.8639	9	5.06512e+28
PC37-2-2	24.0593	42.8389	8.7716e+29	0.8549	0.8639	9	9.74622e+28
PC37-2-3	25.2538	43.4403	2.30919e+30	0.8443	0.8615	17.2	1.34255e+29
PC37-2-3	25.1434	43.3847	2.1115e+30	0.8443	0.8615	17.2	1.22762e+29
PC37-2-4	18.1921	39.8847	7.55499e+27	0.8602	0.8686	8.4	8.99404e+26
PC37-2-4	18.1429	39.86	7.25976e+27	0.8602	0.8686	8.4	8.64258e+26
PC37-2-5	23.7984	42.7075	7.09996e+29	0.8487	0.8522	3.5	2.02856e+29
PC37-2-5	24.3396	42.98	1.10087e+30	0.8487	0.8522	3.5	3.14533e+29
PC37-2-6	25.3028	43.465	2.40273e+30	0.8601	0.8777	17.6	1.36519e+29
PC37-2-6	26.6327	44.1346	7.05903e+30	0.8601	0.8777	17.6	4.01081e+29
PC37-2-7	25.1044	43.3651	2.04592e+30	0.8527	0.8741	21.4	9.56035e+28
PC37-2-7	25.1904	43.4084	2.19363e+30	0.8527	0.8741	21.4	1.02506e+29
PC37-2-8	25.1078	43.3668	2.05156e+30	0.8781	0.8936	15.5	1.32359e+29
PC37-2-8	25.1629	43.3945	2.14524e+30	0.8781	0.8936	15.5	1.38402e+29
