# Supplementary material for: Feeding Spodoptera exigua larvae with gut-derived Escherichia sp. increases larval juvenile hormone levels inhibiting cannibalism
Source: Commun Biol. 2023 Oct 26;6:1086. doi: 10.1038/s42003-023-05466-x (PMC10603045; doi:10.1038/s42003-023-05466-x)
Supplement: Supplementary file 4 — Supplementary Data 1 [file 42003_2023_5466_MOESM4_ESM.zip › Supplementary Data 1/The source data behind Figure 6 20231004.xlsx]

## Sheet: Samples collection
		Starvation					In-group battle							Cross-group battle
A = Diet 1		Diet	W(tube) g	W(tube+larva) g	W(larva) g		Diet	W(tube) g	W(tube+larva) g	W(larva) g	Winner	Time		Diet	W(tube) g	W(tube+larva) g	W(larva) g	Winner	Time
B = Diet 2		CK A1	0.8407	0.8673	0.0266		AA1	0.8774	0.9036	0.0262	A	16h		AB1	0.8924	0.9368	0.0444	B	3h
C = Diet 3		CK A2	0.8708	0.895	0.0242		AA2	0.8919	0.9087	0.0168	A	16h		AB2	0.8708	0.9363	0.0655	B	3h
		CK A3	0.8529	0.8712	0.0183		AA3	0.8771	0.901	0.0239	A	16h		AB3	0.8752	0.9322	0.057	B	3h
		CK A4	0.8694	0.8959	0.0265		AA4	0.8786	0.8989	0.0203	A	16h		AB4	0.8632	0.916	0.0528	B	6h
		CK A5	0.8673	0.9071	0.0398		AA5	0.8831	0.9017	0.0186	A	16h		AB5	0.8474	0.9056	0.0582	A	6h
		CK A6	0.8826	0.9047	0.0221		AA6	0.8758	0.8882	0.0124	A	24h		AB6	0.88	0.9355	0.0555	B	22h
		CK A7	0.8742	0.8991	0.0249		AA7	0.8951	0.9162	0.0211	A	24h		AB7	0.8794	0.9637	0.0843	B	22h
		CK A8	0.8557	0.8849	0.0292		AA8	0.8721	0.8821	0.01	A	24h		AB8	0.8927	0.9372	0.0445	B	22h
		CK A9	0.8927	0.9097	0.017		AA9	0.863	0.886	0.023	A	40h		AB9	0.8705	0.9278	0.0573	B	22h
		CK A10	0.8773	0.9043	0.027		AA10	0.863	0.8802	0.0172	A	40h		AB10	0.8832	0.96	0.0768	B	22h
		CK A11	0.8571	0.8823	0.0252		AA11	0.8699	0.8935	0.0236	A	40h		AB11	0.8824	0.9366	0.0542	B	22h
		CK A12	0.8943	0.9238	0.0295		AA12	0.8832	0.896	0.0128	A	40h		AB12	0.8585	0.9123	0.0538	B	22h
		CK B1	0.8815	0.9337	0.0522		BB1	0.8418	0.8864	0.0446	B	5h		AC1	0.8553	0.9055	0.0502	A	6h
		CK B2	0.894	0.9464	0.0524		BB2	0.8801	0.9318	0.0517	B	5h		AC2	0.8747	0.8988	0.0241	C	6h
		CK B3	0.8669	0.9013	0.0344		BB3	0.8421	0.8787	0.0366	B	5h		AC3	0.8426	0.8736	0.031	C	6h
		CK B4	0.8608	0.9111	0.0503		BB4	0.8827	0.9103	0.0276	B	5h		AC4	0.877	0.8938	0.0168	A	22h
		CK B5	0.8794	0.9219	0.0425		BB5	0.8569	0.883	0.0261	B	5h		AC5	0.8923	0.9495	0.0572	A	22h
		CK B6	0.875	0.9219	0.0469		BB6	0.884	0.9152	0.0312	B	5h		AC6	0.8802	0.9018	0.0216	A	22h
		CK B7	0.8805	0.9182	0.0377		BB7	0.8748	0.8939	0.0191	B	12h		AC7	0.8789	0.9009	0.022	C	22h
		CK B8	0.8871	0.9145	0.0274		BB8	0.8592	0.8763	0.0171	B	12h		AC8	0.8823	0.9048	0.0225	C	22h
		CK B9	0.8689	0.9272	0.0583		BB9	0.8741	0.8925	0.0184	B	12h		AC9	0.864	0.888	0.024	C	22h
		CK B10	0.8722	0.9111	0.0389		BB10	0.886	0.9137	0.0277	B	12h		AC10	0.8825	0.9113	0.0288	C	22h
		CK B11	0.8697	0.9125	0.0428		BB11	0.8546	0.8741	0.0195	B	12h		AC11	0.8637	0.8821	0.0184	C	22h
		CK B12	0.8819	0.9487	0.0668		BB12	0.8736	0.8905	0.0169	B	12h		AC12	0.8738	0.9044	0.0306	C	22h
		CK C1	0.8823	0.9052	0.0229		CC1	0.864	0.8969	0.0329	C	3h		BC1	0.8537	0.8921	0.0384	C	8h
		CK C2	0.8607	0.8778	0.0171		CC2	0.8832	0.9368	0.0536	C	3h		BC2	0.8765	0.8826	0.0061	B	20h
		CK C3	0.9139	0.9394	0.0255		CC3	0.8701	0.8883	0.0182	C	4h		BC3	0.8608	0.8826	0.0218	B	20h
		CK C4	0.8581	0.8821	0.024		CC4	0.8798	0.898	0.0182	C	20h		BC4	0.8705	0.9229	0.0524	B	20h
		CK C5	0.8649	0.8845	0.0196		CC5	0.8409	0.8603	0.0194	C	20h		BC5	0.8798	0.9143	0.0345	B	20h
		CK C6	0.8617	0.8966	0.0349		CC6	0.8917	0.9094	0.0177	C	20h		BC6	0.865	0.9077	0.0427	B	20h
		CK C7	0.8648	0.8872	0.0224		CC7	0.9022	0.9187	0.0165	C	20h		BC7	0.8501	0.8979	0.0478	C	20h
		CK C8	0.8855	0.9045	0.019		CC8	0.8764	0.8973	0.0209	C	20h		BC8	0.892	0.9407	0.0487	C	20h
		CK C9	0.8705	0.8882	0.0177		CC9	0.8835	0.9156	0.0321	C	20h		BC9	0.8473	0.8799	0.0326	C	20h
		CK C10	0.8802	0.9047	0.0245		CC10	0.8578	0.8826	0.0248	C	20h		BC10	0.8901	0.9292	0.0391	C	20h
		CK C11	0.8811	0.8978	0.0167		CC11	0.8792	0.9016	0.0224	C	20h		BC11	0.871	0.9047	0.0337	C	20h
		CK C12	0.8772	0.8978	0.0206		CC12	0.8781	0.8997	0.0216	C	20h		BC12	0.8952	0.9309	0.0357	C	20h
		Samples used for JH concentration determination
		Samples used for ecdysone concentration determination
		Starvation			In-group battle					Cross-group battle
		Diet	W(larva) g		Diet	W(larva) g	Winner	Time h		Diet	W(larva) g	Winner	Time h
		CK A1	0.014		AA1	0.0056	A	12		AB1	0.0052	B	24
		CK A2	0.0089		AA2	0.0054	A	12		AB2	0.0065	A	24
		CK A3	0.0141		AA3	0.0084	A	12		AB3	0.0118	B	24
		CK A4	0.0104		AA4	0.0066	A	12		AB4	0.0141	B	24
		CK A5	0.0113		AA5	0.0034	A	40		AB5	.0.0069	B	26
		CK A6	0.0061		AA6	0.0042	A	40		AB6	0.0077	B	30
		CK A7	0.0117		AA7	0.0035	A	40		AB7	0.012	A	30
		CK A8	0.0129		AA8	0.0045	A	40		AB8	0.0042	B	52
		CK A9	0.0109		AA9	0.003	A	10		AB9	0.0081	B	70
		CK A10	0.008		AA10	0.0042	A	10		AB10	0.0055	A	70
		CK A11	0.0061		AA11	0.0025	A	10		AB11	0.0062	B	21
		CK A12	0.012		AA12	0.0039	A	10		AB12	0.0023	A	48
		CK B1	0.0138		BB1	0.0042	B	52		AC1	0.0023	C	28
		CK B2	0.0108		BB2	0.0045	B	24		AC2	0.0043	A	28
		CK B3	0.0107		BB3	0.0082	B	24		AC3	0.0038	C	26
		CK B4	0.0105		BB4	0.0105	B	24		AC4	0.0043	A	28
		CK B5	0.0123		BB5	0.0048	B	24		AC5	0.0045	C	28
		CK B6	0.0075		BB6	0.0069	B	24		AC6	0.0049	A	36
		CK B7	0.0123		BB7	0.0052	B	24		AC7	0.0026	A	22
		CK B8	0.0106		BB8	0.00034	B	24		AC8	0.0046	C	22
		CK B9	0.0151		BB9	0.0065	B	24		AC9	0.0035	A	41
		CK B10	0.0134		BB10	0.0042	B	24		AC10	0.0047	A	41
		CK B11	0.015		BB11	0.0063	B	26		AC11	0.002	A	41
		CK B12	0.0125		BB12	0.0055	B	26		AC12	0.0021	C	41
		CK C1	0.0075		CC1	0.0107	C	20		BC1	0.0058	B	22
		CK C2	0.0058		CC2	0.0043	C	20		BC2	0.0064	B	20
		CK C3	0.0069		CC3	0.0037	C	20		BC3	0.008	B	28
		CK C4	0.0062		CC4	0.0046	C	20		BC4	0.0053	B	28
		CK C5	0.0076		CC5	0.0042	C	20		BC5	0.0062	C	28
		CK C6	0.007		CC6	0.0077	C	20		BC6	0.0054	B	43
		CK C7	0.0061		CC7	0.0047	C	20		BC7	0.0055	B	43
		CK C8	0.0056		CC8	0.0059	C	20		BC8	0.0046	B	43
		CK C9	0.0039		CC9	0.004	C	30		BC9	0.0048	B	43
		CK C10	0.0044		CC10	0.0031	C	30		BC10	0.0055	B	43
		CK C11	0.005		CC11	0.0029	C	30		BC11	0.0024	C	43
		CK C12	0.0059		CC12	0.0064	C	30		BC12	0.0021	B	72

## Sheet: OD values
Samples for JH concentration determination													For JH standard curve
Blank	SD 5	SD 4	SD 3	SD 2	SD 1	CK A1	CK A2	CK A3	CK A4	CK A5	CK A6		Sample	Blank	SD 5	SD 4	SD 3	SD 2	SD 1
CK B1	CK B2	CK B3	CK B4	CK B5	CK B6	CK C1	CK C2	CK C3	CK C4	CK C5	CK C6		Ecdysone concentration (ng/L)	0	160	80	40	20	10
AA1	AA2	AA3	AA4	AA5	AA6	BB1	BB2	BB3	BB4	BB5	BB6		OD value	0.0717	0.1351	0.0942	0.0804	0.078	0.101
CC1	CC2	CC3	CC4	CC5	CC6	AB1	AB2	AB3	AB4	AB5	AB6
AC1	AC 4	AC 5	AC 2	AC 3	AC 7	BC 1	BC 7	BC 8	BC 2	BC 3	BC 4
OD values for each samples														0	160	80	40	20
0.0717	0.1351	0.0942	0.0804	0.078	0.101	0.0735	0.0772	0.0669	0.1256	0.0757	0.364			0.0717	0.1351	0.0942	0.0804	0.078
0.1083	0.072	0.0636	0.0744	0.064	0.0722	0.1167	0.0677	0.2454	0.0844	0.0999	0.0839
0.1204	0.0983	0.3349	0.0638	0.0723	0.1392	0.0889	0.069	0.0711	0.0699	0.0688	0.0768
0.0682	0.0805	0.6032	0.0729	0.0698	0.0709	0.0767	0.0976	0.0806	0.1642	0.0679	0.0674
0.0699	0.0749	0.0829	0.0673	0.0637	0.0793	0.0716	0.0729	0.0718	0.0636	0.0649	0.0697
Samples used for JH concentration determination
Samples used for ecdysone concentration determination
Samples for ecdysone concentration determination													For ecodysone standard curve
Blank	SD 5	SD 4	SD 3	SD 2	SD 1	CK A1	CK A2	CK A3	CK A4	CK A5	CK A6		Sample	Blank	SD 5	SD 4	SD 3	SD 2	SD 1
CK B1	CK B2	CK B3	CK B4	CK B5	CK B6	CK C1	CK C2	CK C3	CK C4	CK C5	CK C6		Ecdysone concentration (ng/L)	0	160	80	40	20	10
AA1	AA2	AA3	AA4	AA5	AA6	BB1	BB2	BB3	BB4	BB5	BB6		OD value	0.0696	0.8842	0.7315	0.4787	0.2358	0.2067
CC1	CC2	CC3	CC4	CC5	CC6	AB1	AB2	AB3	AB4	AB5	AB6
AC1	AC4	AC5	AC2	AC3	AC7	BC1	BC7	BC8	BC2	BC3	BC4			0.0696	0.7315	0.4787	0.2358	0.2067
OD values for each samples														0	80	40	20	10
0.0696	0.8842	0.7315	0.4787	0.2358	0.2067	0.0735	0.0772	0.0669	0.1256	0.0757	0.364
0.1083	0.072	0.0636	0.0744	0.064	0.0722	0.1167	0.0677	0.2454	0.0844	0.0999	0.0839
0.1204	0.0983	0.3349	0.0638	0.0723	0.1392	0.0889	0.069	0.0711	0.0699	0.0688	0.0768
0.0682	0.0805	0.6032	0.0729	0.0698	0.0709	0.0767	0.0976	0.0806	0.1642	0.0679	0.0674
0.0699	0.0749	0.0829	0.0673	0.0637	0.0793	0.0716	0.0729	0.0718	0.0636	0.0649	0.0697
