# Supplementary material for: Feeding Spodoptera exigua larvae with gut-derived Escherichia sp. increases larval juvenile hormone levels inhibiting cannibalism
Source: Commun Biol. 2023 Oct 26;6:1086. doi: 10.1038/s42003-023-05466-x (PMC10603045; doi:10.1038/s42003-023-05466-x)
Supplement: Supplementary file 4 — Supplementary Data 1 [file 42003_2023_5466_MOESM4_ESM.zip › Supplementary Data 1/The source data behind Figure 7 20231004.xlsx]

## Sheet: Samples collection
Sample	W(tube) g	W(Tube+larva) g	Sample (24h)	W(tube) g	W(Tube+larva) g	Sample (24h)	W(tube) g	W(Tube+larva) g	Sample (24h)	W(tube) g	W(Tube+larva) g	Sample (24h)	W(tube) g	W(Tube+larva) g
CK A1	0.8561	0.93	PC12 A1	0.8519	0.9153	PC37 A1	0.8318	0.8737	PC12 B1	0.8453	0.9135	PC37 B1	0.8701	0.9536
CK A2	0.8598	0.9347	PC12 A2	0.8473	0.8829	PC37 A2	0.8331	0.8742	PC12 B2	0.8208	0.8746	PC37 B2	0.8789	0.9381
CK A3	0.8459	0.9096	PC12 A3	0.8406	0.9061	PC37 A3	0.8333	0.8641	PC12 B3	0.8253	0.8903	PC37 B3	0.8627	0.9416
CK A4	0.849	0.9108	PC12 A4	0.8541	0.923	PC37 A4	0.8381	0.8892	PC12 B4	0.8346	0.8992	PC37 B4	0.8659	0.9327
CK A5	0.8599	0.927	PC12 A5	0.838	0.9107	PC37 A5	0.87	0.9232	PC12 B5	0.8413	0.9286	PC37 B5	0.8953	0.9686
CK A6	0.8338	0.9152	PC12 A6	0.8521	0.9365	PC37 A6	0.8348	0.8893	PC12 B6	0.8255	0.8955	PC37 B6	0.863	0.9338
CK A7	0.8504	0.9397	PC12 A7	0.8469	9242	PC37 A7	0.87	0.875	PC12 B7	0.8277	0.847	PC37 B7	0.8687	0.9327
CK A8	0.8495	0.9126	PC12 A8	0.8321	0.9105	PC37 A8	0.8257	0.8713	PC12 B8	0.8454	0.9158	PC37 B8	0.8815	0.9317
CK A9	0.8495	0.9403	PC12 A9	0.822	0.906	PC37 A9	0.8378	0.8999	PC12 B9	0.8348	0.9345	PC37 B9	0.8782	0.9257
CK A10	0.8547	0.9318	PC12 A10	0.8363	0.8949	PC37 A10	0.8364	0.8942	PC12 B10	0.828	0.9004	PC37 B10	0.8754	0.9066
CK A11	0.8461	0.8993	PC12 A11	0.8427	0.9135	PC37 A11	0.8455	0.8902	PC12 B11	0.8347	0.8737	PC37 B11	0.8811	0.9079
CK A12	0.8492	0.9143	PC12 A12	0.834	0.8821	PC37 A12	0.8367	0.8916	PC12 B12	0.8409	0.9126	PC37 B12	0.855	0.8828
Sample	W(tube) g	W(Tube+larva) g	Sample (48h)	W(tube) g	W(Tube+larva) g	Sample (48h)	W(tube) g	W(Tube+larva) g	Sample (48h)	W(tube) g	W(Tube+larva) g	Sample (48h)	W(tube) g	W(Tube+larva) g
CK B1	0.8307	0.869	PC12 A1	0.8386	0.8699	PC37 A1	0.8343	0.9347	PC12 B1	0.8413	0.9361	PC37 B1	0.837	0.9104
CK B2	0.8609	0.9231	PC12 A2	0.8402	0.8999	PC37 A2	0.8423	0.9036	PC12 B2	0.8375	0.9277	PC37 B2	0.86	0.9086
CK B3	0.8385	0.8674	PC12 A3	0.8373	0.8973	PC37 A3	0.8326	0.8897	PC12 B3	0.8463	0.9098	PC37 B3	0.878	0.9428
CK B4	0.8264	0.8478	PC12 A4	0.854	0.9297	PC37 A4	0.821	0.8503	PC12 B4	0.857	0.9115	PC37 B4	0.8436	0.8996
CK B5	0.847	0.8832	PC12 A5	0.8375	0.8903	PC37 A5	0.8311	0.8933	PC12 B5	0.849	0.9361	PC37 B5	0.8366	0.8957
CK B6	0.8551	0.9146	PC12 A6	0.8288	0.9223	PC37 A6	0.8403	0.9135	PC12 B6	0.8341	0.906	PC37 B6	0.8332	9129
CK B7	0.8449	0.8753	PC12 A7	0.842	0.9367	PC37 A7	0.8375	0.8638	PC12 B7	0.836	0.8905	PC37 B7	0.8534	0.9244
CK B8	0.8495	0.9145	PC12 A8	0.8415	0.8978	PC37 A8	0.8467	0.8852	PC12 B8	0.8394	0.9062	PC37 B8	0.8333	0.8748
CK B9	0.8213	0.8608	PC12 A9	0.8208	0.8689	PC37 A9	0.8576	0.9285	PC12 B9	0.8605	0.9411	PC37 B9	0.8336	0.8607
CK B10	0.846	0.8918	PC12 A10	0.8451	0.9282	PC37 A10	0.8456	0.9028	PC12 B10	0.8306	0.8975	PC37 B10	0.8288	0.9103
CK B11	0.841	0.8883	PC12 A11	0.8388	0.9147	PC37 A11	0.8375	0.8851	PC12 B11 4L	0.8366	0.8366	PC37 B11	0.848	0.9014
CK B12	0.8505	0.8786	PC12 A12	0.826	0.8716	PC37 A12	0.8469	0.8985	PC12 B12 4L	0.8436	0.8436	PC37 B12	0.8413	0.8869
Samples used for JH concentration determination
Samples used for ecdysone concentration determination
Sample	W(larva) g	Sample (24h)	W(larva) g	Sample (24h)	W(larva) g	Sample (24h)	W(larva) g	Sample (24h)	W(larva) g
CK A1	0.0099	PC12 A1	0.0162	PC37 A1	0.0139	PC12 B1	0.0114	PC37 B1	0.0113
CK A2	0.011	PC12 A2	0.0155	PC37 A2	0.0084	PC12 B2	0.0098	PC37 B2	0.0106
CK A3	0.0096	PC12 A3	0.0099	PC37 A3	0.0115	PC12 B3	0.0115	PC37 B3	0.0087
CK A4	0.0088	PC12 A4	0.0067	PC37 A4	0.0123	PC12 B4	0.016	PC37 B4	0.0081
CK A5	0.0093	PC12 A5	0.0115	PC37 A5	0.0132	PC12 B5	0.0143	PC37 B5	0.0113
CK A6	0.0086	PC12 A6	0.0116	PC37 A6	0.0142	PC12 B6	0.0159	PC37 B6	0.0111
CK A7	0.0125	PC12 A7	0.0135	PC37 A7	0.0086	PC12 B7	0.0194	PC37 B7	0.0152
CK A8	0.0104	PC12 A8	0.011	PC37 A8	0.0114	PC12 B8	0.0153	PC37 B8	0.0124
CK A9	0.0072	PC12 A9	0.0109	PC37 A9	0.0085	PC12 B9	0.0109	PC37 B9	0.0095
CK A10	0.0117	PC12 A10	0.0115	PC37 A10	0.0104	PC12 B10	0.0095	PC37 B10	0.0058
CK A11	0.0175	PC12 A11	0.0107	PC37 A11	0.0072	PC12 B11	0.0122	PC37 B11	0.0092
CK A12	0.0121	PC12 A12	0.0148	PC37 A12	0.0103	PC12 B12	0.0195	PC37 B12	0.0087
Sample	W(larva) g	Sample (48h)	W(larva) g	Sample (48h)	W(larva) g	Sample (48h)	W(larva) g	Sample (48h)	W(larva) g
CK B1	0.0034	PC12 A1	0.0135	PC37 A1	0.0093	PC12 B1	0.0125	PC37 B1	0.01
CK B2	0.0054	PC12 A2	0.0135	PC37 A2	0.0138	PC12 B2	0.01	PC37 B2	0.0109
CK B3	0.0039	PC12 A3	0.0099	PC37 A3	0.0115	PC12 B3	0.0118	PC37 B3	0.0132
CK B4	0.0078	PC12 A4	0.0129	PC37 A4	0.0064	PC12 B4	0.0165	PC37 B4	0.0124
CK B5	0.0052	PC12 A5	0.0072	PC37 A5	0.0092	PC12 B5	0.0125	PC37 B5	0.0097
CK B6	0.0065	PC12 A6	0.0113	PC37 A6	0.0075	PC12 B6	0.014	PC37 B6	0.0109
CK B7	0.0031	PC12 A7	0.005	PC37 A7	0.0119	PC12 B7	0.0139	PC37 B7	0.0097
CK B8	0.0057	PC12 A8	0.0059	PC37 A8	0.011	PC12 B8	0.0123	PC37 B8	0.0114
CK B9	0.009	PC12 A9	0.0089	PC37 A9	0.014	PC12 B9	0.006	PC37 B9	0.0133
CK B10	0.0057	PC12 A10	0.0105	PC37 A10	0.0115	PC12 B10	0.0151	PC37 B10	0.0119
CK B11	0.0039	PC12 A11	0.0107	PC37 A11	0.0143	PC12 B11	0.015	PC37 B11	0.0148
CK B12	0.0023	PC12 A12	0.0152	PC37 A12	0.0127	PC12 B12	0.0108	PC37 B12	0.0073

## Sheet: Calculation of JH
Samples	OD value	JH (ng/L)	Multiply by dilution factor (ng/L)	Larval weiht g	JH (ng/L per g larva)			Samples	OD value	JH (ng/L)	Multiply by dilution factor (ng/L)	Larval weiht g	JH (ng/L per g larva)
CK A1	0.0858	3.07096	15.3548	0.0099	1550.99			CK B1	0.0759	1.88712	9.43561	0.0034	2775.18
CK A2	0.0659	0.691322	3.45661	0.011	314.237			CK B2	0.0813	2.53285	12.6643	0.0054	2345.23
CK A3	0.0713	1.33705	6.68527	0.0096	696.382			CK B3	0.0727	1.50447	7.52233	0.0039	1928.8
CK A4	0.0767	1.98279	9.91393	0.0088	1126.58			CK B4	0.0685	1.00223	5.01115	0.0078	642.455
CK A5	0.0794	2.30565	11.5283	0.0093	1239.6			CK B5	0.0709	1.28922	6.44611	0.0052	1239.64
CK A6	0.073	1.54034	7.7017	0.0086	895.546			CK B6	0.0704	1.22943	6.14716	0.0065	945.717
PC12 24 A1	0.0735	1.60013	8.00065	0.0162	493.867			PC12 24 B1	0.0703	1.21747	6.08737	0.0114	533.98
PC12 24 A2	0.0727	1.50447	7.52233	0.0155	485.312			PC12 24 B2	0.072	1.42076	7.1038	0.0098	724.877
PC12 24 A3	0.0694	1.10985	5.54926	0.0099	560.531			PC12 24 B3	0.0898	3.54928	17.7464	0.0115	1543.17
PC12 24 A4	0.0965	4.35047	21.7524	0.0067	3246.62			PC12 24 B4	0.0645	0.52391	2.61955	0.016	163.722
PC12 24 A5	0.0688	1.0381	5.19052	0.0115	451.35			PC12 24 B5	0.0758	1.87516	9.37582	0.0143	655.652
PC12 24 A6	0.0982	4.55376	22.7688	0.0116	1962.83			PC12 24 B6	0.0777	2.10237	10.5118	0.0159	661.121
PC12 48 A1	0.0751	1.79146	8.95729	0.0135	663.503			PC12 48 B1	0.0675	0.88265	4.41325	0.0125	353.06
PC12 48 A2	0.0741	1.67188	8.35939	0.0135	619.214			PC12 48 B2	0.0622	0.248876	1.24438	0.01	124.438
PC12 48 A3	0.0788	2.2339	11.1695	0.0099	1128.23			PC12 48 B3	0.0678	0.918524	4.59262	0.0118	389.205
PC12 48 A4	0.0708	1.27726	6.38632	0.0129	495.064			PC12 48 B4	0.069	1.06202	5.3101	0.0165	321.824
PC12 48 A5	0.0662	0.727196	3.63598	0.0072	504.997			PC12 48 B5	0.0697	1.14573	5.72863	0.0125	458.291
PC12 48 A6	0.0725	1.48055	7.40275	0.0113	655.111			PC12 48 B6	0.0685	1.00223	5.01115	0.014	357.939
PC37 24 A1	0.0683	0.978314	4.89157	0.0139	351.912			PC37 24 B1	0.0671	0.834818	4.17409	0.0113	369.389
PC37 24 A2	0.0652	0.607616	3.03808	0.0084	361.676			PC37 24 B2	0.0762	1.923	9.61498	0.0106	907.074
PC37 24 A3	0.0666	0.775028	3.87514	0.0115	336.969			PC37 24 B3	0.0605	0.04559	0.22795	0.0087	26.2011
PC37 24 A4	0.0764	1.94691	9.73456	0.0123	791.427			PC37 24 B4	0.0725	1.48055	7.40275	0.0081	913.92
PC37 24 A5	0.0713	1.33705	6.68527	0.0132	506.46			PC37 24 B5	0.0696	1.13377	5.66884	0.0113	501.667
PC37 24 A6	0.0677	0.906566	4.53283	0.0142	319.213			PC37 24 B6	0.0805	2.43719	12.1859	0.0111	1097.83
PC37 48 A1	0.0637	0.428246	2.14123	0.0093	230.24			PC37 48 B1	0.0656	0.655448	3.27724	0.01	327.724
PC37 48 A2	0.067	0.82286	4.1143	0.0138	298.138			PC37 48 B2	0.0663	0.739154	3.69577	0.0109	339.061
PC37 48 A3	0.0587	-0.169654	-0.848271	0.0115	-73.7627			PC37 48 B3	0.0629	0.332582	1.66291	0.0132	125.978
PC37 48 A4	0.0879	3.32208	16.6104	0.0064	2595.38			PC37 48 B4	0.0662	0.727196	3.63598	0.0124	293.224
PC37 48 A5	0.0622	0.248876	1.24438	0.0092	135.259			PC37 48 B5	0.0715	1.36097	6.80485	0.0097	701.531
PC37 48 A6	0.0692	1.08594	5.42968	0.0075	723.957			PC37 48 B6	0.0641	0.476078	2.38039	0.0109	218.384

## Sheet: Calculation of ecdysone
Samples	OD value	JH (ng/L)	Multiply by dilution factor (ng/L)	Larval weiht g	JH (ng/L per g larva)								Samples	OD value	JH (ng/L)	Multiply by dilution factor (ng/L)	Larval weiht g	JH (ng/L per g larva)
CK A1	0.0744	0.0680298	0.340149	0.0099	34.3585								CK B1	0.0972	0.0680389	0.340194	0.0034	100.057
CK A2	0.0802	0.0680321	0.34016	0.011	30.9237								CK B2	0.0819	0.0680328	0.340164	0.0054	62.9933
CK A3	0.0756	0.0680302	0.340151	0.0096	35.4324								CK B3	0.082	0.0680328	0.340164	0.0039	87.2215
CK A4	0.0752	0.0680301	0.34015	0.0088	38.6535								CK B4	0.0765	0.0680306	0.340153	0.0078	43.6094
CK A5	0.0767	0.0680307	0.340153	0.0093	36.5756								CK B5	0.0809	0.0680324	0.340162	0.0052	65.4157
CK A6	0.0709	0.0680284	0.340142	0.0086	39.5514								CK B6	0.0883	0.0680353	0.340177	0.0065	52.3349
PC12 24 A1	0.1473	0.0680589	0.340295	0.0162	21.0058								PC12 24 B1	0.078	0.0680312	0.340156	0.0114	29.8382
PC12 24 A2	0.0736	0.0680294	0.340147	0.0155	21.945								PC12 24 B2	0.0794	0.0680318	0.340159	0.0098	34.7101
PC12 24 A3	0.0793	0.0680317	0.340159	0.0099	34.3595								PC12 24 B3	0.0706	0.0680282	0.340141	0.0115	29.5775
PC12 24 A4	0.0793	0.0680317	0.340159	0.0067	50.7699								PC12 24 B4	0.0799	0.068032	0.34016	0.016	21.26
PC12 24 A5	0.0716	0.0680286	0.340143	0.0115	29.5777								PC12 24 B5	0.0789	0.0680316	0.340158	0.0143	23.7873
PC12 24 A6	0.0776	0.068031	0.340155	0.0116	29.3237								PC12 24 B6	0.0729	0.0680292	0.340146	0.0159	21.3928
PC12 48 A1	0.0818	0.0680327	0.340164	0.0135	25.1973								PC12 48 B1	0.0836	0.0680334	0.340167	0.0125	27.2134
PC12 48 A2	0.0825	0.068033	0.340165	0.0135	25.1974								PC12 48 B2	0.0841	0.0680336	0.340168	0.01	34.0168
PC12 48 A3	0.0808	0.0680323	0.340162	0.0099	34.3598								PC12 48 B3	0.0815	0.0680326	0.340163	0.0118	28.8274
PC12 48 A4	0.0839	0.0680336	0.340168	0.0129	26.3696								PC12 48 B4	0.0785	0.0680314	0.340157	0.0165	20.6156
PC12 48 A5	0.1094	0.0680438	0.340219	0.0072	47.2526								PC12 48 B5	0.0759	0.0680304	0.340152	0.0125	27.2121
PC12 48 A6	0.0994	0.0680398	0.340199	0.0113	30.1061								PC12 48 B6	0.0808	0.0680323	0.340162	0.014	24.2973
PC37 24 A1	0.0806	0.0680322	0.340161	0.0139	24.472								PC37 24 B1	0.0864	0.0680346	0.340173	0.0113	30.1038
PC37 24 A2	0.0765	0.0680306	0.340153	0.0084	40.4944								PC37 24 B2	0.0908	0.0680363	0.340182	0.0106	32.0926
PC37 24 A3	0.0809	0.0680324	0.340162	0.0115	29.5793								PC37 24 B3	0.0786	0.0680314	0.340157	0.0087	39.0985
PC37 24 A4	0.0881	0.0680352	0.340176	0.0123	27.6566								PC37 24 B4	0.0854	0.0680342	0.340171	0.0081	41.9964
PC37 24 A5	0.0865	0.0680346	0.340173	0.0132	25.7707								PC37 24 B5	0.0828	0.0680331	0.340166	0.0113	30.1032
PC37 24 A6	0.0779	0.0680312	0.340156	0.0142	23.9546								PC37 24 B6	0.0851	0.068034	0.34017	0.0111	30.646
PC37 48 A1	0.0856	0.0680342	0.340171	0.0093	36.5775								PC37 48 B1	0.0755	0.0680302	0.340151	0.01	34.0151
PC37 48 A2	0.0748	0.0680299	0.34015	0.0138	24.6485								PC37 48 B2	0.0876	0.068035	0.340175	0.0109	31.2087
PC37 48 A3	0.0867	0.0680347	0.340173	0.0115	29.5803								PC37 48 B3	0.0871	0.0680348	0.340174	0.0132	25.7708
PC37 48 A4	0.0911	0.0680364	0.340182	0.0064	53.1535								PC37 48 B4	0.0919	0.0680368	0.340184	0.0124	27.4342
PC37 48 A5	0.0911	0.0680364	0.340182	0.0092	36.9763								PC37 48 B5	0.0935	0.0680374	0.340187	0.0097	35.0708
PC37 48 A6	0.0908	0.0680363	0.340182	0.0075	45.3575								PC37 48 B6	0.0982	0.0680393	0.340196	0.0109	31.2107

## Sheet: Cannibalism raw data Sf
	A饲料
	8.16	8.17	8.18	8.19	8.2	8.21	8.22	8.23	8.24	8.25	8.26	8.27	8.28	8.29	8.3
CK-1	10	C3/7	C5/5	C5/5	C6/4	C6/4	C6/4	C6S3/1	C6S3/1	C6S3/1	C6S3/1	C6S3/1	C6S3/1	C6 S4
CK-2	10	C1/9	C2/8	C2/8	C4/6	C6/4	C8/2	C8/2	C8S1/1	C6 S3 1Y
CK-3		10	C4/6	C5/5	C5/5	C6/4	C7/3	C7/3	C8/1Y/1	C8/1Y/1	C8/1Y/1	C8 2Y
CK-4		10	C1/9	C1/9	C6/4	C8S1/1	C8S1/1	C8S1/1	C8S1/1	C8 S1 1Y
CK-5		10	C3/7	C3/7	C5/5	C6/4	C6/4	C6/4	C7/3	C7S2/1	C7 S2 1Y
CK-6		10	C2/8	C5/5	C5/5	C7/3	C7/3	C7/3	C8/1Y/1	C8/1Y/1	C8 2Y
PC12-1		10	C1/9	C1/9	C1/9	C3/7	C5/5	C6/4	C6S1/3	C6S3/1	C6S3/1	C6 S4
PC12-2		10	C1/9	C2/8	C3/7	C4/6	C4/6	C5/5	C5S2/3	C5S2/1Y/2	C5S3/1Y/1	C5 S4 1Y
PC12-3		10	C2/8	C2/8	C2/8	C3/7	C4/6	C4/6	C5/5	C5S1/4	C5 S5
PC12-4		10	C1/9	C2/8	C1/9	C6/4	C6/4	C6/4	C6S1/3	C6S1/2Y/1	C6 S2 2Y
PC12-5		10	C1/9	C2/8	C1/9	C2/8	C4/6	C7/3	C7S1/2	C7 S3
PC12-6		10	C3/7	C3/7	C4/6	C6/4	C6/4	C7/3	C7/3	C7S2/1	C7S2/1	C7S2/1	C7 S3
PC37-1		10	C1/9	C2/8	C5/5	C6/4	C6/4	C7/3	C7/2Y/1	C7 3Y
PC37-2		10	C1/9	C1/9	C3/7	C3/7	C4/6	C7/3	C8S1/1	C8 S1 1Y
PC37-3		10	C1/9	C2/8	C3/7	C4/6	C6/4	C8/2	C8/2	C8 S1 1Y
PC37-4		10	C1/9	C2/8	C4/6	C6/4	C7/3	C7/3	C7S2/1	C7 S3
PC37-5		10	10	C1/9	C3/7	C5/5	C7/3	C8/2	C8S1/1	C8S1/1	C8 S1 1Y
PC37-6		10	C1/9	C2/8	C2/8	C4/6	C6/4	C7/3	C8/2	C8S1/1	C8 S1 1Y
	B饲料
	8.16	8.17	8.18	8.19	8.2	8.21	8.22	8.23	8.24	8.25	8.26	8.27	8.28	8.29	8.3
CK-1			10	10	10	C1/9	C4/6	C6/4	C7/3	C7/3	C7S1/2	C7S1/2	C7S1/2	C7 S3
CK-2			10	C1/9	C1/9	C5/5	C5/5	C5/5	C5/5	C7/3	C8 S2
CK-3			10	C2/8	C2/8	C5/5	C8/2	C8/2	C9/1	C9/1	C9/1	C9/1	C9 S1
CK-4			10	C2/8	C2/8	C2/8	C5/5	C6/4	C7S1/2	C7S2/1	C7 S3
CK-5			10	10	C1/9	C3/7	C5/5	C7/3	C8/2	C8/2	C9/1	C9 S1
CK-6			10	C1/9	C2/8	C4/6	C5/5	C5/5	C7/3	C7S2/1	C7 S3
PC12-1			10	C2/8	C4/6	C4/6	C5/5	C6/4	C6/4	C7/3	C7S1/2	C7S1/2	C7S1/2	C7 S3
PC12-2			10	10	C1/9	C2/8	C5/5	C7/3	C7/3	C8/2	C8/2	C8S1/1	C8S1/1	C8S1/1
PC12-3			10	C1/9	C2/8	C5/5	C6/4	C7/3	C8/2	C9/1	C9 1Y
PC12-4			10	C1/9	C2/8	C4/6	C7/3	C8/2	C8/2	C8/2	C8S1/1	C8S1/1	C8 S1 1Y
PC12-5			10	C3/7	C6/4	C6/4	C8/2	C8/2	C8/1Y/1	C81Y/1	C8 2Y
PC12-6			10	C1/9	C2/8	C4/6	C5/5	C7/3	C7/3	C8/2	C8/2	C8S1/1	C8 S1 1Y
PC37-1			10	C2/8	C6/4	C7/3	C9/1	C9/1	C9/1	C9/1	C9/1	C9/1	C9 S1
PC37-2			10	10	C2/8	C4/6	C5/5	C6S3/1	C6S3/1	C6 S4
PC37-3			10	C2/8	C2/8	C5/5	C7/3	C7/3	C8/2	C8/2	C8/2	C8/2	C8/2	C8 S2
PC37-4			10	C1/9	C2/8	C5/5	C8/2	C8/2	C8S1/1	C8S1/1	C8S1/1	C8S1/1	C8S1/1	C8 S2
PC37-5			10	C1/9	C5/5	C7/3	C7/3	C9/1	C9/1Y	C9 1Y
PC37-6			10	C1/9	C4/6	C6/4	C7/3	C7/3	C8/2	C8/2	C8S1/1	C8S1/1	C8 S2

## Sheet: Cannibalism Raw data H. armiger
	A饲料
	8.16	8.17	8.18	8.19	8.2	8.21	8.22	8.23	8.24	8.25	8.26	8.27	8.28	8.29	8.3
CK-1		10	C3/7	C4/6	C5/5	C6/4	C6/4	C6S3/1	C6S1/3	C6S3/1	C6S3/1	C6 S4
CK-2		10	C3/7	C4/6	C6/4	C6/4	C6/4	C6/4	C6S1/1Y/2	C6 S3 1Y
CK-3		10	C3/7	C4/6	C5/5	C6/4	C6/4	C6/4	C6/4	C6 S3 1Y
CK-4		10	C4/6	C6/4	C5/5	C7/3	C7S1/2	C7S3
CK-5		10	C4/6	C5/5	C8/2	C8/2	C8/2	C8/2	C8 S1 1Y
CK-6		10	C3/7	C3/7	C/5	C6/4	C6/4	C6S1/3	C6S2/2	C6S2/2	C6 S4
PC12-1		10	C4/6	C6/4	C6/4	C7/3	C7S2/1	C7S2/1	C7S2/1	C7S2/1	C7S2/1	C7 S3
PC12-2		10	C2/8	C4/6	C5/5	C6/4	C6/4	C6S2/2	C6S2/2	C6S2/2	C6 S4
PC12-3		10	C3S1/6	C5/5	C6/4	C6/4	C6/4	C6/4	C6S3/1	C6S2/2	C6 S4
PC12-4		10	C2/8	C3/7	C5/5	C6/4	C6/4	C6S2/2	C6S3/1	C6S3/1	C6 S3 1Y
PC12-5		10	C1/9	C3/7	C6/4	C6/4	C6S2/2	C6S2/2	C6S3/1	C6S3/1	C6 S4
PC12-6		10	C2/8	C1/9	C5/5	C6/4	C6/4	C6S1/3	C6S2/2	C6S2/2	C6 S4
PC37-1			10	C2/8	C6/4	C6/4	C6/4	C6/4	C6/4	C6S1/3	C6S2/2	C6 S4
PC37-2			10	C2/8	C8/2	C9/1	C9/1	C9 1Y
PC37-3			10	C2/8	C7/3	C8/2	C8 S2
PC37-4			10	C4/6	C5S3/2	C5S4/1	C5S4/1	C5S4/1	C5S4/1	C5S4/1	C5S4/1	C5 S5
PC37-5			10	C4/6	C8S1/1	C8S1/1	C8S1/1	C8S1/1	C8 S1 1Y
PC37-6			10	C3/7	C5/5	C7/3	C8/2	C8S1/1	C8 S2
	B饲料
	8.16	8.17	8.18	8.19	8.2	8.21	8.22	8.23	8.24	8.25	8.26	8.27	8.28	8.29	8.3
CK-1		10	C5/5	C7/3	C8/2	C9/1	C9./1	C9/1	C9 1Y
CK-2			10	C2/8	C3/7	C5/5	C7/3	C7/3	C7/3	C7/3	C7 1Y/2	C7 2Y/1	C7 2Y/1	C7 S1 2Y
CK-3			10	C5/5	C7/3	C7/3	C7/3	C7/3	C7/3	C7/3	C7S1 1Y/1	C7S1 1Y/1	C7S1 1Y/1	C7 S2 1Y
CK-4			10	C4/6	C5/5	C8/2	C8/2	C8/2	C8/2	C8 2Y
CK-5			10	C4/6	C6/4	C8/2	C9/1	C9/1	C9 1Y
CK-6			10	C3/7	C6/4	C9/1	C9/1	C9/1	C9 1Y
PC12-1			10	C4/6	C6/4	C8/2	C8/2	C8/2	C8 2Y
PC12-2			10	C4/6	C6/4	C7/3	C7/3	C8/2	C8/2	C8/2	C8 2Y
PC12-3			10	C3/7	C4/6	C7/3	C7/3	C7/3	C9/1	C9/1	C9 1Y
PC12-4			10	C4/6	C8/2	C8/2	C8/2	C81Y/1	C8 2Y
PC12-5			10	C3/7	C6/4	C8/2	C8/2	C8/2	C8 2Y
PC12-6			10	C2/8	C5/5	C7/3	C7/3	C7/3	C8/2	C8 2Y
PC37-1			10	C4/6	C6/4	C7/3	C7/3	C7/3	C7/3	C7/1Y/2	C7/1Y/2	C7 3Y
PC37-2			10	C4/6	C5/5	C8/2	C8/2	C8/2	C8S1/1	C8S1/1	C8S1/1	C8 S1 1Y
PC37-3			10	C6/4	C8S1/1	C8S1/1	C8S1/1	C8S1/1	C8 S1 1Y
PC37-4			10	C3/7	C6/4	C6/4	C6/4	C7/3	C7S2/1	C7 S3
PC37-5			10	C5/5	C8/2	C7/3	C7S1/2	C7S1/2	C7S1/2	C7S2/1	C7S2/1	C7 S3
PC37-6			10	C5/5	C7/3	C7/3	C7S1/2	C7S2/1	C7S2/1	C7 S3

## Sheet: Cannibalism raw data H. assulta
	A饲料
	8.16	8.17	8.18	8.19	8.2	8.21	8.22	8.23	8.24	8.25	8.26	8.27	8.28	8.29	8.3
			1	2	3	4	5	6	7	8	9	10
CK-1			10	C1/9	C5/5	C7/3	C7/3	C7/1Y/2	C7/1Y/1	C7/2Y/1	C7/2Y/1	C7 3Y
CK-2			10	10	C1/9	C1/9	C2/8	C2/8	C2S1/7	C2S3/5	C2 S3/1Y/4	C2 S7 1Y
CK-3			10	10	10	10	C1/9	C1/9	C1/9	C1S4/5	C2S4/4	C2S6/2	C2S7/1	C2S7/1	C2 S8
CK-4			10	C1/9	C1/9	C5/5	C5/5	C7/3	C7/1Y/2	C7S1/2	C8/1Y/1	C8/1Y/1	C8/1Y/1	C8/1Y/1	C8/1Y/1
CK-5			10	10	C1/9	C2/8	C3/7	C4/6	C6/4	C8/2	C8 S2
CK-6			10	10	10	10	10	C1/9	C4/6	C4S4/2	C4S3/3	C4S3/3	C4 S5/1	C4 S6
PC12-1			10	10	C1/9	C1/9	C1/9	C2/8	C5S1/4	C5S2/3	C5S3/2	C5 S4 1Y
PC12-2			10	C1/9	C2/8	C3/7	C3/7	C4/6	C4S2/4	C4S5/1	C4S5/1	C4S5/1	C4S5/1	C4 S5 1Y
PC12-3			10	10	10	C2/8	C3/7	C3S2/5	C3 S7
PC12-4			10	C1/9	C1/9	C2/8	C2/8	C5/5	C5/5	C51Y/4	C5 3Y/2	C5 5Y
PC12-5			10	10	10	10	C1/9	C3/7	C7S1/3	C8S1/1	C8S1/1	C8 S1 1Y
PC12-6			10	10	C4/6	C4/6	C4/6	C5/5	C5/5	C5/5	C5 S4 1Y
PC37-1			10	10	10	C1/9	C2/8	C1/9	C6/4	C6/4	C6/4	C6S3/1	C6 S4
PC37-2			10	10	10	C1/9	C1/9	C6/4	C6/4	C7/3	C7/3	C7S1/2	C7 S1 1Y/1	C7 S1 1Y/1	C7 S2 1Y
PC37-3			10	10	C2/8	C4/6	C4/6	C4/6	C5/5	C5S1/4	C5S2/3	C5S3/1Y/1	C5 S4 1Y
PC37-4			10	C1/9	C2/8	C3/7	C3/7	C3/7	C5/5	C6/4	C6/4	C6/4	C6S1/3	C7S1/2	C7 S1/2
PC37-5			10	C2/8	C3/7	C6/4	C6/4	C6/4	C6/4	C6S2/2	C6S2/2	C6 S3 1Y
PC37-6			10	C1/9	C1/9	C1/9	C2/8	C2/8	C2/8	C21Y/7	C2 S2/2Y/4	C2 S4/3Y/1	C2 S4/3Y/1	C2 S4/3Y/1	C2 S4 4Y
	B饲料
	8.2	8.21	8.22	8.23	8.24	8.25	8.26	8.27	8.28	8.29	8.3	8.31	9.1	9.2	9.3
CK-1		10	10	10	10	C1/9	C2/8	C4/6	C5/5	C5/5	C5 S2/3
CK-2		10	10	C2/8	C3/7	C6/4	C6/4	C6/4	C6/4	C6/4	C6/4
CK-3		10	10	C3/7	C3/7	C4/6	C3/7	C3/7	C3/7	C4/6	C4/6
CK-4		10	10	C2/8	C3/7	C5/5	C6/4	C6/4	C6/4	C7 1Y/2	C7 1Y/2
CK-5		10	10	C1/9	C3/7	C6/4	C6/4	C6/4	C7/3	C7/3	C7 S1 1Y/1
CK-6		10	10	C1/9	C2/8	C2/8	C2/8	C4/6	C4/6	C4S3/3	C4 S3 1Y/1
PC12-1	10	10	10	C1/9	C1/9	C4/6	C4/6	C5/5	C6S1/3	C7S1/2	C7 S1/2
PC12-2	10	10	10	10	C1/9	C1/9	C1/9	C2/8	C6/4	C7S1/2	C8 S1/1
PC12-3	10	C2/8	C2/8	C2/8	C2/8	C2/8	C2/8	C2/1Y/7	C2 1Y/7	C3 1Y/6	C4 2Y/4
PC12-4	10	10	10	C1/9	C4/6	C5/5	C5/5	C5/5	C5 3Y/2	C6 3Y S1
PC12-5	10	10	C1/9	C1/9	C2/8	C3/7	C4/6	C5/5	C6/4	C6S2/2	C6 S2/2
PC12-6	10	10	10	C2/8	C4/6	C4/6	C5S1/4	C5S1/1Y/3	C5 S1 1Y/3	C5 S4 1Y
PC37-1		10	10	10	C2/8	C5/5	C7/3	C7/3	C7/3	C7/3	C7/3
PC37-2		10	10	C1/9	C1/9	C2/8	C2/8	C2/8	C2/8	C2 S1 1Y/6	C3 S2/1Y/4
PC37-3		10	10	10	10	C2/8	C2/8	C5/5	C6/4	C6/4	C6S1/3
PC37-4		10	10	C2/8	C2/8	C2/8	C3/7	C4/6	C5 1Y/4	C5 2Y/3	C5 2Y/2
PC37-5		10	C1/9	C1/9	C1/9	C1/9	C3/7	C5/5	C6 1Y/3	C6 1Y/3	C7 1Y/2
PC37-6		10	10	10	10	C1/9	C2/8	C4/6	C5/5	C6/4	C6/4

## Sheet: S. frugiperda
Diet 1 fed larval cannibalism No.												Diet 1 fed larval cannibalism rate
Days	1	2	3	4	5	6	7	8	9	10		Days	1	2	3	4	5	6	7	8	9	10
CK-1	0	3	5	5	6	6	6	6	6	6		CK-1	0	0.3	0.5	0.5	0.6	0.6	0.6	0.6	0.6	0.6
CK-2	0	1	2	2	4	6	8	8	8	8		CK-2	0	0.1	0.2	0.2	0.4	0.6	0.8	0.8	0.8	0.8
CK-3	0	4	5	5	6	7	7	8	8	8		CK-3	0	0.4	0.5	0.5	0.6	0.7	0.7	0.8	0.8	0.8
CK-4	0	1	1	6	8	8	8	8	8	8		CK-4	0	0.1	0.1	0.6	0.8	0.8	0.8	0.8	0.8	0.8
CK-5	0	3	3	5	6	6	6	7	7	7		CK-5	0	0.3	0.3	0.5	0.6	0.6	0.6	0.7	0.7	0.7
CK-6	0	2	5	5	7	7	7	8	8	8		CK-6	0	0.2	0.5	0.5	0.7	0.7	0.7	0.8	0.8	0.8
Days	1	2	3	4	5	6	7	8	9	10		Days	1	2	3	4	5	6	7	8	9	10
PC12-1	0	1	1	1	3	5	6	6	6	6		PC12-1	0	0.1	0.1	0.1	0.3	0.5	0.6	0.6	0.6	0.6
PC12-2	0	1	2	3	4	4	5	5	5	5		PC12-2	0	0.1	0.2	0.3	0.4	0.4	0.5	0.5	0.5	0.5
PC12-3	0	2	2	2	3	4	4	5	5	5		PC12-3	0	0.2	0.2	0.2	0.3	0.4	0.4	0.5	0.5	0.5
PC12-4	0	1	2	2	6	6	6	6	6	6		PC12-4	0	0.1	0.2	0.2	0.6	0.6	0.6	0.6	0.6	0.6
PC12-5	0	1	2	2	2	4	7	7	7	7		PC12-5	0	0.1	0.2	0.2	0.2	0.4	0.7	0.7	0.7	0.7
PC12-6	0	3	3	4	6	6	7	7	7	7		PC12-6	0	0.3	0.3	0.4	0.6	0.6	0.7	0.7	0.7	0.7
Days	1	2	3	4	5	6	7	8	9	10		Days	1	2	3	4	5	6	7	8	9	10
PC37-1	0	1	2	5	6	6	7	7	7	7		PC37-1	0	0.1	0.2	0.5	0.6	0.6	0.7	0.7	0.7	0.7
PC37-2	0	1	1	3	3	4	7	8	8	8		PC37-2	0	0.1	0.1	0.3	0.3	0.4	0.7	0.8	0.8	0.8
PC37-3	0	1	2	3	4	6	8	8	8	8		PC37-3	0	0.1	0.2	0.3	0.4	0.6	0.8	0.8	0.8	0.8
PC37-4	0	1	2	4	6	7	7	7	7	7		PC37-4	0	0.1	0.2	0.4	0.6	0.7	0.7	0.7	0.7	0.7
PC37-5	0	0	1	3	5	7	8	8	8	8		PC37-5	0	0	0.1	0.3	0.5	0.7	0.8	0.8	0.8	0.8
PC37-6	0	1	2	2	4	6	7	8	8	8		PC37-6	0	0.1	0.2	0.2	0.4	0.6	0.7	0.8	0.8	0.8
Diet 2 fed larval cannibalism No.												Diet 2 fed larval cannibalism rate
Days	1	2	3	4	5	6	7	8	9	10		Days	1	2	3	4	5	6	7	8	9	10
CK-1	0	0	0	1	4	6	7	7	7	7		CK-1	0	0	0	0.1	0.4	0.6	0.7	0.7	0.7	0.7
CK-2	0	1	1	5	5	5	5	7	8	8		CK-2	0	0.1	0.1	0.5	0.5	0.5	0.5	0.7	0.8	0.8
CK-3	0	2	2	5	8	8	9	9	9	9		CK-3	0	0.2	0.2	0.5	0.8	0.8	0.9	0.9	0.9	0.9
CK-4	0	2	2	2	5	6	7	7	7	7		CK-4	0	0.2	0.2	0.2	0.5	0.6	0.7	0.7	0.7	0.7
CK-5	0	0	1	3	5	7	8	8	9	9		CK-5	0	0	0.1	0.3	0.5	0.7	0.8	0.8	0.9	0.9
CK-6	0	1	2	4	5	5	7	7	7	7		CK-6	0	0.1	0.2	0.4	0.5	0.5	0.7	0.7	0.7	0.7
Days	1	2	3	4	5	6	7	8	9	10		Days	1	2	3	4	5	6	7	8	9	10
PC12-1	0	2	4	4	5	6	6	7	7	7		PC12-1	0	0.2	0.4	0.4	0.5	0.6	0.6	0.7	0.7	0.7
PC12-2	0	0	1	2	5	7	7	8	8	8		PC12-2	0	0	0.1	0.2	0.5	0.7	0.7	0.8	0.8	0.8
PC12-3	0	1	2	5	6	7	8	9	9	9		PC12-3	0	0.1	0.2	0.5	0.6	0.7	0.8	0.9	0.9	0.9
PC12-4	0	1	2	4	7	8	8	8	8	8		PC12-4	0	0.1	0.2	0.4	0.7	0.8	0.8	0.8	0.8	0.8
PC12-5	0	3	6	6	8	8	8	8	8	8		PC12-5	0	0.3	0.6	0.6	0.8	0.8	0.8	0.8	0.8	0.8
PC12-6	0	1	2	4	5	7	7	8	8	8		PC12-6	0	0.1	0.2	0.4	0.5	0.7	0.7	0.8	0.8	0.8
Days	1	2	3	4	5	6	7	8	9	10		Days	1	2	3	4	5	6	7	8	9	10
PC37-1	0	2	6	7	9	9	9	9	9	9		PC37-1	0	0.2	0.6	0.7	0.9	0.9	0.9	0.9	0.9	0.9
PC37-2	0	0	2	4	5	6	6	6	6	6		PC37-2	0	0	0.2	0.4	0.5	0.6	0.6	0.6	0.6	0.6
PC37-3	0	2	2	5	7	7	8	8	8	8		PC37-3	0	0.2	0.2	0.5	0.7	0.7	0.8	0.8	0.8	0.8
PC37-4	0	1	2	5	8	8	8	8	8	8		PC37-4	0	0.1	0.2	0.5	0.8	0.8	0.8	0.8	0.8	0.8
PC37-5	0	1	5	7	7	9	9	9	9	9		PC37-5	0	0.1	0.5	0.7	0.7	0.9	0.9	0.9	0.9	0.9
PC37-6	0	1	4	6	7	7	8	8	8	8		PC37-6	0	0.1	0.4	0.6	0.7	0.7	0.8	0.8	0.8	0.8

## Sheet: H. armigera
Diet 1 fed larval cannibalism No.												Diet 1 fed larval cannibalism rate
Days	1	2	3	4	5	6	7	8	9	10		Days	1	2	3	4	5	6	7	8	9	10
CK-1	0	3	4	5	6	6	6	6	6	6		CK-1	0	0.3	0.4	0.5	0.6	0.6	0.6	0.6	0.6	0.6
CK-2	0	3	4	6	6	6	6	6	6	6		CK-2	0	0.3	0.4	0.6	0.6	0.6	0.6	0.6	0.6	0.6
CK-3	0	3	4	5	6	6	6	6	6	6		CK-3	0	0.3	0.4	0.5	0.6	0.6	0.6	0.6	0.6	0.6
CK-4	0	4	5	5	7	7	7	7	7	7		CK-4	0	0.4	0.5	0.5	0.7	0.7	0.7	0.7	0.7	0.7
CK-5	0	4	5	8	8	8	8	8	8	8		CK-5	0	0.4	0.5	0.8	0.8	0.8	0.8	0.8	0.8	0.8
CK-6	0	3	3	5	6	6	6	6	6	6		CK-6	0	0.3	0.3	0.5	0.6	0.6	0.6	0.6	0.6	0.6
PC12-1	0	4	6	6	7	7	7	7	7	7		PC12-1	0	0.4	0.6	0.6	0.7	0.7	0.7	0.7	0.7	0.7
PC12-2	0	2	4	5	6	6	6	6	6	6		PC12-2	0	0.2	0.4	0.5	0.6	0.6	0.6	0.6	0.6	0.6
PC12-3	0	3	5	6	6	6	6	6	6	6		PC12-3	0	0.3	0.5	0.6	0.6	0.6	0.6	0.6	0.6	0.6
PC12-4	0	2	3	5	6	6	6	6	6	6		PC12-4	0	0.2	0.3	0.5	0.6	0.6	0.6	0.6	0.6	0.6
PC12-5	0	1	3	6	6	6	6	6	6	6		PC12-5	0	0.1	0.3	0.6	0.6	0.6	0.6	0.6	0.6	0.6
PC12-6	0	2	2	5	6	6	6	6	6	6		PC12-6	0	0.2	0.2	0.5	0.6	0.6	0.6	0.6	0.6	0.6
PC37-1	0	2	6	6	6	6	6	6	6	6		PC37-1	0	0.2	0.6	0.6	0.6	0.6	0.6	0.6	0.6	0.6
PC37-2	0	2	8	9	9	9	9	9	9	9		PC37-2	0	0.2	0.8	0.9	0.9	0.9	0.9	0.9	0.9	0.9
PC37-3	0	2	7	8	8	8	8	8	8	8		PC37-3	0	0.2	0.7	0.8	0.8	0.8	0.8	0.8	0.8	0.8
PC37-4	0	4	5	5	5	5	5	5	5	5		PC37-4	0	0.4	0.5	0.5	0.5	0.5	0.5	0.5	0.5	0.5
PC37-5	0	4	8	8	8	8	8	8	8	8		PC37-5	0	0.4	0.8	0.8	0.8	0.8	0.8	0.8	0.8	0.8
PC37-6	0	3	5	7	8	8	8	8	8	8		PC37-6	0	0.3	0.5	0.7	0.8	0.8	0.8	0.8	0.8	0.8
Diet 2 fed larval cannibalism No.												Diet 2 fed larval cannibalism rate
Days	1	2	3	4	5	6	7	8	9	10		Days	1	2	3	4	5	6	7	8	9	10
CK-1	0	5	7	8	9	9	9	9	9	9		CK-1	0	0.5	0.7	0.8	0.9	0.9	0.9	0.9	0.9	0.9
CK-2	0	2	3	5	7	7	7	7	7	7		CK-2	0	0.2	0.3	0.5	0.7	0.7	0.7	0.7	0.7	0.7
CK-3	0	5	7	7	7	7	7	7	7	7		CK-3	0	0.5	0.7	0.7	0.7	0.7	0.7	0.7	0.7	0.7
CK-4	0	4	5	8	8	8	8	8	8	8		CK-4	0	0.4	0.5	0.8	0.8	0.8	0.8	0.8	0.8	0.8
CK-5	0	4	6	8	9	9	9	9	9	9		CK-5	0	0.4	0.6	0.8	0.9	0.9	0.9	0.9	0.9	0.9
CK-6	0	3	6	9	9	9	9	9	9	9		CK-6	0	0.3	0.6	0.9	0.9	0.9	0.9	0.9	0.9	0.9
PC12-1	0	4	6	8	8	8	8	8	8	8		PC12-1	0	0.4	0.6	0.8	0.8	0.8	0.8	0.8	0.8	0.8
PC12-2	0	4	6	7	7	8	8	8	8	8		PC12-2	0	0.4	0.6	0.7	0.7	0.8	0.8	0.8	0.8	0.8
PC12-3	0	3	4	7	7	7	9	9	9	9		PC12-3	0	0.3	0.4	0.7	0.7	0.7	0.9	0.9	0.9	0.9
PC12-4	0	4	8	8	8	8	8	8	8	8		PC12-4	0	0.4	0.8	0.8	0.8	0.8	0.8	0.8	0.8	0.8
PC12-5	0	3	6	8	8	8	8	8	8	8		PC12-5	0	0.3	0.6	0.8	0.8	0.8	0.8	0.8	0.8	0.8
PC12-6	0	2	5	7	7	7	8	8	8	8		PC12-6	0	0.2	0.5	0.7	0.7	0.7	0.8	0.8	0.8	0.8
PC37-1	0	4	6	7	7	7	7	7	7	7		PC37-1	0	0.4	0.6	0.7	0.7	0.7	0.7	0.7	0.7	0.7
PC37-2	0	4	5	8	8	8	8	8	8	8		PC37-2	0	0.4	0.5	0.8	0.8	0.8	0.8	0.8	0.8	0.8
PC37-3	0	6	8	8	8	8	8	8	8	8		PC37-3	0	0.6	0.8	0.8	0.8	0.8	0.8	0.8	0.8	0.8
PC37-4	0	3	6	6	6	7	7	7	7	7		PC37-4	0	0.3	0.6	0.6	0.6	0.7	0.7	0.7	0.7	0.7
PC37-5	0	5	8	7	7	7	7	7	7	7		PC37-5	0	0.5	0.8	0.7	0.7	0.7	0.7	0.7	0.7	0.7
PC37-6	0	5	7	7	7	7	7	7	7	7		PC37-6	0	0.5	0.7	0.7	0.7	0.7	0.7	0.7	0.7	0.7

## Sheet: H. assulta
Diet 1 fed larval cannibalism No.												Diet 1 fed larval cannibalism rate
	1	2	3	4	5	6	7	8	9	10			1	2	3	4	5	6	7	8	9	10
CK-1	0	1	5	7	7	7	7	7	7	7		CK-1	0	0.1	0.5	0.7	0.7	0.7	0.7	0.7	0.7	0.7
CK-2	0	0	1	1	2	2	2	2	2	2		CK-2	0	0	0.1	0.1	0.2	0.2	0.2	0.2	0.2	0.2
CK-3	0	0	0	0	1	1	1	1	2	2		CK-3	0	0	0	0	0.1	0.1	0.1	0.1	0.2	0.2
CK-4	0	1	1	5	5	7	7	7	8	8		CK-4	0	0.1	0.1	0.5	0.5	0.7	0.7	0.7	0.8	0.8
CK-5	0	0	1	2	3	4	6	8	8	8		CK-5	0	0	0.1	0.2	0.3	0.4	0.6	0.8	0.8	0.8
CK-6	0	0	0	0	0	1	4	4	4	4		CK-6	0	0	0	0	0	0.1	0.4	0.4	0.4	0.4
PC12-1	0	0	1	1	1	2	5	5	5	5		PC12-1	0	0	0.1	0.1	0.1	0.2	0.5	0.5	0.5	0.5
PC12-2	0	1	2	3	3	4	4	4	4	4		PC12-2	0	0.1	0.2	0.3	0.3	0.4	0.4	0.4	0.4	0.4
PC12-3	0	0	0	2	3	3	3	3	3	3		PC12-3	0	0	0	0.2	0.3	0.3	0.3	0.3	0.3	0.3
PC12-4	0	1	1	2	2	5	5	5	5	5		PC12-4	0	0.1	0.1	0.2	0.2	0.5	0.5	0.5	0.5	0.5
PC12-5	0	0	0	0	1	3	7	8	8	8		PC12-5	0	0	0	0	0.1	0.3	0.7	0.8	0.8	0.8
PC12-6	0	0	4	4	4	5	5	5	5	5		PC12-6	0	0	0.4	0.4	0.4	0.5	0.5	0.5	0.5	0.5
PC37-1	0	0	0	1	2	2	6	6	6	6		PC37-1	0	0	0	0.1	0.2	0.2	0.6	0.6	0.6	0.6
PC37-2	0	0	0	1	1	6	6	7	7	7		PC37-2	0	0	0	0.1	0.1	0.6	0.6	0.7	0.7	0.7
PC37-3	0	0	2	4	4	4	5	5	5	5		PC37-3	0	0	0.2	0.4	0.4	0.4	0.5	0.5	0.5	0.5
PC37-4	0	1	2	3	3	3	5	6	6	6		PC37-4	0	0.1	0.2	0.3	0.3	0.3	0.5	0.6	0.6	0.6
PC37-5	0	2	3	6	6	6	6	6	6	6		PC37-5	0	0.2	0.3	0.6	0.6	0.6	0.6	0.6	0.6	0.6
PC37-6	0	1	1	1	2	2	2	2	2	2		PC37-6	0	0.1	0.1	0.1	0.2	0.2	0.2	0.2	0.2	0.2
Diet 2 fed larval cannibalism No.												Diet 2 fed larval cannibalism rate
	1	2	3	4	5	6	7	8	9	10			1	2	3	4	5	6	7	8	9	10
CK-1	0	0	0	0	1	2	4	5	5	5		CK-1	0	0	0	0	0.1	0.2	0.4	0.5	0.5	0.5
CK-2	0	0	2	3	6	6	6	6	6	6		CK-2	0	0	0.2	0.3	0.6	0.6	0.6	0.6	0.6	0.6
CK-3	0	0	3	3	4	4	4	4	4	4		CK-3	0	0	0.3	0.3	0.4	0.4	0.4	0.4	0.4	0.4
CK-4	0	0	2	3	5	6	6	6	7	7		CK-4	0	0	0.2	0.3	0.5	0.6	0.6	0.6	0.7	0.7
CK-5	0	0	1	3	6	6	6	7	7	7		CK-5	0	0	0.1	0.3	0.6	0.6	0.6	0.7	0.7	0.7
CK-6	0	0	1	2	2	2	4	4	4	4		CK-6	0	0	0.1	0.2	0.2	0.2	0.4	0.4	0.4	0.4
PC12-1	0	0	0	1	1	4	4	5	6	7		PC12-1	0	0	0	0.1	0.1	0.4	0.4	0.5	0.6	0.7
PC12-2	0	0	0	0	1	1	1	2	6	7		PC12-2	0	0	0	0	0.1	0.1	0.1	0.2	0.6	0.7
PC12-3	0	2	2	2	2	2	2	2	2	3		PC12-3	0	0.2	0.2	0.2	0.2	0.2	0.2	0.2	0.2	0.3
PC12-4	0	0	0	1	4	5	5	5	5	6		PC12-4	0	0	0	0.1	0.4	0.5	0.5	0.5	0.5	0.6
PC12-5	0	0	1	1	2	3	4	5	6	6		PC12-5	0	0	0.1	0.1	0.2	0.3	0.4	0.5	0.6	0.6
PC12-6	0	0	0	2	4	4	5	5	5	5		PC12-6	0	0	0	0.2	0.4	0.4	0.5	0.5	0.5	0.5
PC37-1	0	0	0	2	5	7	7	7	7	7		PC37-1	0	0	0	0.2	0.5	0.7	0.7	0.7	0.7	0.7
PC37-2	0	0	1	1	2	2	2	2	2	3		PC37-2	0	0	0.1	0.1	0.2	0.2	0.2	0.2	0.2	0.3
PC37-3	0	0	0	0	2	2	5	6	6	6		PC37-3	0	0	0	0	0.2	0.2	0.5	0.6	0.6	0.6
PC37-4	0	0	2	2	2	3	4	5	5	5		PC37-4	0	0	0.2	0.2	0.2	0.3	0.4	0.5	0.5	0.5
PC37-5	0	1	1	1	1	3	5	6	6	7		PC37-5	0	0.1	0.1	0.1	0.1	0.3	0.5	0.6	0.6	0.7
PC37-6	0	0	0	0	1	2	4	5	6	6		PC37-6	0	0	0	0	0.1	0.2	0.4	0.5	0.6	0.6
