# Supplementary material for: Feeding Spodoptera exigua larvae with gut-derived Escherichia sp. increases larval juvenile hormone levels inhibiting cannibalism
Source: Commun Biol. 2023 Oct 26;6:1086. doi: 10.1038/s42003-023-05466-x (PMC10603045; doi:10.1038/s42003-023-05466-x)
Supplement: Supplementary file 4 — Supplementary Data 1 [file 42003_2023_5466_MOESM4_ESM.zip › Supplementary Data 1/The source data behind Figure 8 20231004.xlsx]

## Sheet: Bacterial growth OD value
		Rep 1	Rep 2	Rep 3	Rep 4	Rep 5	Rep 6	Rep 7	Rep 8	Rep 9	Rep 10	Rep 11	Rep 12
0 h	TG1 7.5	0.0854	0.0874	0.0838	0.082	0.0861	0.0887	0.0852	0.0829	0.0868	0.0899	0.0857	0.0833
	TG1 8.0	0.0847	0.0853	0.0829	0.0814	0.0859	0.0869	0.0838	0.0823	0.0857	0.0864	0.0836	0.0819
	TG1 8.5	0.0791	0.0807	0.0844	0.0825	0.0804	0.0817	0.0859	0.0837	0.0801	0.0812	0.0853	0.0831
	TG1 9.0	0.0831	0.0839	0.0811	0.082	0.0842	0.0853	0.0825	0.0831	0.0838	0.0851	0.0825	0.0828
	TG1 9.5	0.0826	0.0818	0.0813	0.0823	0.0842	0.0834	0.0825	0.0836	0.0835	0.0834	0.0821	0.0835
	TG1 10	0.071	0.074	0.0738	0.0753	0.072	0.0754	0.0752	0.0763	0.0716	0.0747	0.0748	0.0761
	TG1 10.5	0.0656	0.0639	0.0644	0.0639	0.0663	0.0646	0.0649	0.0643	0.0656	0.0639	0.0644	0.064
	TG1 11	0.0725	0.084	0.0641	0.0636	0.0735	0.0851	0.0649	0.0643	0.0728	0.084	0.0646	0.0641
	12-1 7.5	0.0773	0.08	0.0825	0.0803	0.078	0.081	0.0843	0.0808	0.078	0.081	0.0837	0.0809
	12-1 8.0	0.0772	0.0813	0.0801	0.0808	0.0778	0.0824	0.0812	0.0818	0.0774	0.0819	0.0806	0.0816
	12-1 8.5	0.078	0.0766	0.0771	0.0809	0.0792	0.0776	0.0782	0.0814	0.0785	0.0774	0.0776	0.0811
	12-1 9.0	0.0839	0.082	0.0785	0.0788	0.085	0.0829	0.0808	0.0796	0.0848	0.0824	0.0793	0.0794
	12-1 9.5	0.0798	0.0797	0.0766	0.0806	0.0806	0.0815	0.0776	0.0817	0.0806	0.081	0.0773	0.0815
	12-1 10	0.0767	0.0763	0.0749	0.0744	0.0778	0.0772	0.0761	0.0753	0.0772	0.0771	0.0757	0.075
	12-1 10.5	0.072	0.0739	0.0705	0.0747	0.0728	0.0749	0.0716	0.0756	0.0723	0.0743	0.0713	0.0753
	12-1 11	0.0711	0.0721	0.0702	0.0737	0.0723	0.0732	0.0712	0.0744	0.0719	0.0725	0.0709	0.074
4 h	TG1 7.5	0.4529	0.4575	0.4456	0.4385	0.4559	0.4619	0.4511	0.4435	0.4575	0.4631	0.4503	0.4431
	TG1 8.0	0.4027	0.4408	0.3098	0.3364	0.4077	0.4444	0.3125	0.3382	0.4092	0.4434	0.3142	0.3395
	TG1 8.5	0.4088	0.3819	0.3582	0.3562	0.4126	0.3856	0.3604	0.3596	0.4126	0.3861	0.3617	0.3615
	TG1 9.0	0.3809	0.3823	0.3404	0.3613	0.381	0.3845	0.3405	0.3612	0.3815	0.3846	0.3416	0.3618
	TG1 9.5	0.3146	0.3275	0.3142	0.2982	0.3129	0.3281	0.315	0.3004	0.3131	0.3287	0.3149	0.2997
	TG1 10	0.2449	0.2402	0.2685	0.2585	0.2469	0.2416	0.2688	0.2584	0.2481	0.243	0.2701	0.2598
	TG1 10.5	0.1035	0.0969	0.0987	0.113	0.1039	0.0977	0.0995	0.1129	0.1041	0.0977	0.0993	0.1131
	TG1 11	0.0632	0.0642	0.0626	0.0635	0.0632	0.0645	0.0631	0.0643	0.0631	0.0645	0.0628	0.0637
	12-1 7.5	0.3981	0.3837	0.3984	0.3804	0.4047	0.3871	0.4042	0.385	0.4079	0.3905	0.4063	0.3882
	12-1 8.0	0.3359	0.3731	0.3608	0.3816	0.3373	0.3758	0.3629	0.3834	0.3404	0.3783	0.3644	0.3838
	12-1 8.5	0.3221	0.3375	0.3494	0.3397	0.326	0.3405	0.3478	0.3393	0.3282	0.3424	0.3509	0.3412
	12-1 9.0	0.3354	0.3295	0.3404	0.3371	0.3382	0.3314	0.3421	0.3366	0.3394	0.3331	0.3453	0.3384
	12-1 9.5	0.2851	0.3023	0.2984	0.2943	0.2868	0.3054	0.299	0.2948	0.2875	0.3073	0.3021	0.2949
	12-1 10	0.2974	0.3005	0.2852	0.2841	0.2987	0.3025	0.2877	0.2861	0.3003	0.3041	0.29	0.2882
	12-1 10.5	0.1842	0.1828	0.1675	0.1423	0.1872	0.1856	0.1695	0.1438	0.1885	0.1871	0.1703	0.144
	12-1 11	0.1384	0.1677	0.1399	0.1426	0.1397	0.1699	0.1416	0.144	0.1406	0.1715	0.1426	0.1452
8 h	TG1 7.5	0.6675	0.6657	0.6682	0.6535	0.6718	0.6697	0.673	0.6571	0.6723	0.6723	0.6757	0.6602
	TG1 8.0	0.6617	0.6687	0.5525	0.5827	0.6667	0.674	0.5579	0.5886	0.666	0.6746	0.5584	0.5884
	TG1 8.5	0.6435	0.6339	0.6331	0.6187	0.6496	0.6406	0.6386	0.6234	0.6492	0.6412	0.6385	0.6244
	TG1 9.0	0.6496	0.6108	0.5735	0.6444	0.6541	0.6129	0.5779	0.6477	0.6549	0.6134	0.5775	0.6475
	TG1 9.5	0.5984	0.5991	0.5963	0.5956	0.601	0.6033	0.5997	0.6016	0.6029	0.6042	0.6006	0.6021
	TG1 10	0.5981	0.6464	0.6815	0.6425	0.6015	0.6497	0.683	0.6453	0.6021	0.6499	0.6827	0.6459
	TG1 10.5	0.3422	0.3181	0.3248	0.3711	0.3435	0.3183	0.3252	0.3717	0.3439	0.3183	0.3259	0.3717
	TG1 11	0.0834	0.1036	0.0753	0.0843	0.0832	0.1035	0.0751	0.0841	0.0834	0.1034	0.0751	0.0841
	12-1 7.5	0.664	0.6334	0.6735	0.6609	0.6662	0.6373	0.6745	0.6645	0.6671	0.6382	0.6748	0.6642
	12-1 8.0	0.607	0.63	0.6206	0.646	0.6117	0.6325	0.6226	0.6491	0.6103	0.6313	0.621	0.6471
	12-1 8.5	0.5971	0.6059	0.6352	0.6156	0.6	0.6079	0.6355	0.6172	0.6001	0.6077	0.635	0.6171
	12-1 9.0	0.579	0.6257	0.6123	0.6027	0.5807	0.6265	0.611	0.6037	0.5819	0.6267	0.6098	0.6006
	12-1 9.5	0.528	0.663	0.6424	0.5854	0.5318	0.6648	0.6429	0.5866	0.5313	0.6654	0.6441	0.5858
	12-1 10	0.7187	0.697	0.7449	0.7391	0.7208	0.6985	0.7459	0.7394	0.7204	0.6998	0.7464	0.741
	12-1 10.5	0.6252	0.6234	0.5258	0.5309	0.6278	0.6248	0.5281	0.5313	0.6312	0.6273	0.5325	0.5336
	12-1 11	0.5392	0.5606	0.5066	0.507	0.5426	0.5637	0.5101	0.509	0.5462	0.5674	0.5149	0.5117
12 h	TG1 7.5	0.8178	0.8202	0.8185	0.8197	0.8294	0.8313	0.8272	0.8276	0.8345	0.8376	0.8325	0.8334
	TG1 8.0	0.8099	0.8539	0.7635	0.7647	0.8186	0.8623	0.7726	0.7724	0.824	0.8675	0.7771	0.7776
	TG1 8.5	0.8123	0.8956	0.8033	0.7993	0.8251	0.9044	0.8116	0.8074	0.8302	0.9104	0.8167	0.8125
	TG1 9.0	0.7703	0.7915	0.7211	0.806	0.7785	0.8014	0.7289	0.8163	0.7829	0.8043	0.733	0.8212
	TG1 9.5	0.7386	0.7756	0.7834	0.7702	0.7487	0.7842	0.7928	0.7784	0.7487	0.7856	0.7968	0.7813
	TG1 10	0.8105	0.8196	0.8448	0.8532	0.8138	0.8234	0.8486	0.8572	0.8162	0.8263	0.8501	0.8599
	TG1 10.5	0.6521	0.6238	0.6182	0.6756	0.6546	0.6269	0.6224	0.6799	0.6559	0.6285	0.6242	0.6814
	TG1 11	0.1819	0.2235	0.1215	0.176	0.1817	0.2244	0.1215	0.1779	0.1822	0.2258	0.1222	0.1769
	12-1 7.5	0.8507	0.8057	0.8565	0.8355	0.8546	0.8141	0.8602	0.8406	0.8542	0.8175	0.8635	0.844
	12-1 8.0	0.8228	0.8247	0.8209	0.874	0.8266	0.8312	0.8267	0.8774	0.8266	0.8311	0.8289	0.8778
	12-1 8.5	0.8418	0.8513	0.8904	0.851	0.845	0.8531	0.8923	0.8533	0.8454	0.8543	0.8917	0.8509
	12-1 9.0	0.7798	0.8305	0.7908	0.7765	0.7805	0.8347	0.7925	0.776	0.7796	0.8358	0.7878	0.7757
	12-1 9.5	0.7661	0.8554	0.8443	0.7858	0.7658	0.8588	0.8472	0.7865	0.7674	0.8581	0.8465	0.7829
	12-1 10	1.0303	1.0664	1.0573	0.9814	1.0352	1.0719	1.0608	0.9821	1.0364	1.0733	1.062	0.9845
	12-1 10.5	1.007	0.9962	1.0059	0.861	1.0025	0.9987	1.0082	0.8626	1.0072	0.9994	1.0083	0.8666
	12-1 11	0.9978	1.0128	0.9387	0.1647	0.998	1.0146	0.9423	0.1638	1.0012	1.0184	0.9414	0.164
16 h	TG1 7.5	1.0077	0.9706	1.0007	0.9672	1.0111	0.9787	1.0103	0.9746	1.0108	0.9836	1.0123	0.9782
	TG1 8.0	0.898	1.0026	0.9853	0.9561	0.9031	1.0087	0.9909	0.9645	0.906	1.0114	0.9947	0.9697
	TG1 8.5	0.9578	1.0146	0.9711	0.9915	0.9705	1.0233	0.9784	0.9989	0.9709	1.0287	0.9813	1.0019
	TG1 9.0	0.9695	0.9783	0.9788	0.9812	0.9729	0.9827	0.9843	0.9858	0.9749	0.9856	0.9894	0.9896
	TG1 9.5	0.9539	0.9446	1.0047	1.0311	0.9568	0.9492	1.0095	1.0366	0.9583	0.9524	1.0115	1.0402
	TG1 10	0.9346	0.9799	0.9375	0.9262	0.9367	0.9851	0.9421	0.9325	0.9359	0.9883	0.9435	0.9356
	TG1 10.5	0.8775	0.9077	0.9271	0.8283	0.8802	0.9136	0.9326	0.8298	0.88	0.9148	0.9344	0.831
	TG1 11	0.8561	0.817	0.8415	0.8293	0.8582	0.8185	0.8439	0.8313	0.8578	0.8187	0.8451	0.8322
	12-1 7.5	1.0516	1.0607	1.078	1.0442	1.0596	1.0677	1.0859	1.0522	1.0626	1.0712	1.0886	1.0551
	12-1 8.0	1.0605	1.0587	1.0498	1.0813	1.0654	1.0651	1.0556	1.0879	1.0691	1.0672	1.0577	1.0906
	12-1 8.5	1.0399	1.0673	1.0951	1.0916	1.0461	1.0737	1.1008	1.0967	1.0473	1.0774	1.1016	1.0988
	12-1 9.0	1.0735	1.1227	1.0793	0.978	1.0789	1.1278	1.0838	0.9817	1.0827	1.1306	1.0864	0.9844
	12-1 9.5	1.124	1.1491	1.098	1.0686	1.1297	1.1553	1.1029	1.0741	1.132	1.1585	1.1051	1.0761
	12-1 10	1.0829	1.1512	1.1598	1.1119	1.0871	1.1567	1.1638	1.1165	1.0889	1.1574	1.1655	1.1175
	12-1 10.5	1.0186	1.0284	1.0516	1.0233	1.0224	1.033	1.0568	1.0263	1.0236	1.034	1.0586	1.0273
	12-1 11	1.0269	1.031	1.0386	1.0557	1.0301	1.0322	1.0398	1.057	1.0316	1.0326	1.0402	1.059
20 h	TG1 7.5	1.0484	1.0533	1.0361	1.0395	1.0593	1.0602	1.0435	1.0444	1.0616	1.0657	1.0509	1.05
	TG1 8.0	1.0181	1.0436	1.0408	1.0221	1.0292	1.0513	1.0481	1.0321	1.0327	1.0545	1.0523	1.0355
	TG1 8.5	1.0545	1.0602	1.0414	1.0602	1.0619	1.0664	1.0492	1.0718	1.066	1.0717	1.0534	1.0764
	TG1 9.0	1.0442	1.0421	1.0444	1.0395	1.0501	1.0494	1.0485	1.0448	1.0522	1.0528	1.0526	1.0465
	TG1 9.5	1.0096	0.9821	1.0643	1.082	1.0167	0.991	1.0709	1.0877	1.0191	0.9939	1.0738	1.0904
	TG1 10	0.9811	1.0381	1.0474	1.0253	0.984	1.0431	1.0542	1.0314	0.9854	1.0448	1.0556	1.034
	TG1 10.5	0.9459	0.9567	1.0172	0.9641	0.9503	0.9609	1.023	0.9699	0.9527	0.9619	1.0243	0.9706
	TG1 11	0.9404	0.9591	0.961	0.9665	0.943	0.9611	0.965	0.9697	0.9432	0.9608	0.9648	0.9705
	12-1 7.5	1.136	1.1178	1.1524	1.1259	1.1419	1.1269	1.1585	1.1331	1.1461	1.1299	1.1628	1.1375
	12-1 8.0	1.134	1.1855	1.1432	1.1577	1.139	1.1924	1.151	1.1652	1.1412	1.1921	1.1522	1.1679
	12-1 8.5	1.1319	1.1728	1.1834	1.1691	1.1367	1.1785	1.1904	1.1762	1.139	1.1804	1.1918	1.1786
	12-1 9.0	1.1439	1.2377	1.1913	1.1985	1.1506	1.2437	1.1967	1.2052	1.1534	1.2446	1.1993	1.2079
	12-1 9.5	1.1472	1.223	1.1548	1.1818	1.1525	1.2311	1.1593	1.1883	1.1535	1.2335	1.1608	1.1902
	12-1 10	1.1725	1.2513	1.2142	1.2098	1.1785	1.2568	1.2183	1.2136	1.1807	1.259	1.2205	1.2165
	12-1 10.5	1.1381	1.1719	1.189	1.148	1.1411	1.1788	1.1956	1.1529	1.1427	1.1801	1.1979	1.1551
	12-1 11	1.1662	1.1732	1.1799	1.2522	1.1694	1.1759	1.1811	1.2567	1.1695	1.1761	1.1816	1.2585
24 h	TG1 7.5	1.0962	1.0996	1.0449	1.0724	1.1123	1.1027	1.0514	1.0746	1.1143	1.1055	1.0624	1.081
	TG1 8.0	1.0767	1.1075	1.0224	1.0547	1.0792	1.1134	1.0362	1.0615	1.0816	1.1214	1.042	1.0624
	TG1 8.5	1.087	1.1463	1.1019	1.0838	1.0917	1.1505	1.1054	1.0895	1.0955	1.1498	1.1091	1.092
	TG1 9.0	1.0763	1.0764	1.0506	1.0882	1.0781	1.0838	1.0569	1.0944	1.0795	1.0851	1.0568	1.0994
	TG1 9.5	1.0506	1.0955	1.0598	1.0501	1.0524	1.0977	1.0645	1.0566	1.0535	1.0994	1.0643	1.0602
	TG1 10	1.1058	1.1262	1.12	1.0972	1.109	1.1296	1.1241	1.0994	1.1104	1.1293	1.1246	1.1004
	TG1 10.5	1.1231	1.1259	1.1238	1.1066	1.1237	1.1299	1.127	1.1082	1.1235	1.1303	1.1264	1.1071
	TG1 11	1.0287	1.0557	0.9326	1.0173	1.0317	1.0592	0.9365	1.0213	1.0322	1.0597	0.936	1.0218
	12-1 7.5	1.3074	1.2667	1.2726	1.3039	1.3119	1.274	1.2786	1.3093	1.3146	1.2758	1.2809	1.3103
	12-1 8.0	1.3334	1.3168	1.2759	1.3016	1.3399	1.3191	1.2774	1.3049	1.3424	1.3215	1.2798	1.3059
	12-1 8.5	1.3879	1.3863	1.4266	1.3569	1.3926	1.3881	1.4276	1.3611	1.3951	1.3905	1.4284	1.3632
	12-1 9.0	1.3869	1.3768	1.3884	1.355	1.3921	1.3803	1.3886	1.3582	1.3935	1.3823	1.3921	1.359
	12-1 9.5	1.3588	1.4478	1.4398	1.3886	1.3641	1.4492	1.4421	1.3901	1.3648	1.4507	1.4436	1.3917
	12-1 10	1.6211	1.6418	1.5554	1.6353	1.6249	1.6438	1.5571	1.6394	1.6248	1.6451	1.5571	1.6409
	12-1 10.5	1.6691	1.6876	1.6579	1.6202	1.6701	1.6892	1.6591	1.621	1.6697	1.6889	1.6594	1.6221
	12-1 11	1.6867	1.6937	1.6297	1.6477	1.6855	1.6947	1.6319	1.6486	1.6863	1.6945	1.6316	1.6486
28 h	TG1 7.5	1.0394	1.0831	1.0914	1.0325	1.0482	1.0906	1.0993	1.0404	1.0519	1.0941	1.1048	1.0472
	TG1 8.0	0.9969	1.1175	1.0678	1.0017	1.0062	1.1234	1.0772	1.0113	1.0108	1.1259	1.0801	1.0135
	TG1 8.5	1.1076	1.137	1.0867	1.0503	1.1133	1.1433	1.0933	1.0611	1.1162	1.146	1.0943	1.0635
	TG1 9.0	1.0398	1.0545	1.035	1.0501	1.049	1.0633	1.046	1.0559	1.0523	1.0672	1.0464	1.0567
	TG1 9.5	1.0938	0.9161	1.022	1.0535	1.0952	0.923	1.0279	1.0559	1.0962	0.9243	1.0308	1.0583
	TG1 10	1.0903	1.0476	1.0722	1.0743	1.0904	1.0506	1.0733	1.076	1.0899	1.0525	1.0744	1.0774
	TG1 10.5	1.0203	1.0965	1.0904	1.0666	1.0211	1.0973	1.0911	1.0674	1.0215	1.0974	1.0914	1.0675
	TG1 11	1.0462	1.0232	0.989	1.0168	1.0483	1.024	0.9916	1.0185	1.0486	1.0253	0.9912	1.018
	12-1 7.5	1.3489	1.3268	1.3703	1.3659	1.354	1.3337	1.3754	1.3697	1.356	1.3352	1.3776	1.3728
	12-1 8.0	1.3693	1.3603	1.3603	1.4033	1.3737	1.3664	1.3654	1.4086	1.3757	1.369	1.3676	1.411
	12-1 8.5	1.4013	1.3818	1.3969	1.406	1.4058	1.3852	1.4018	1.4092	1.4077	1.3874	1.4041	1.4111
	12-1 9.0	1.4411	1.347	1.44	1.4045	1.4449	1.351	1.4438	1.4086	1.444	1.3511	1.4448	1.4075
	12-1 9.5	1.4547	1.4876	1.4467	1.4702	1.4581	1.4888	1.4488	1.4713	1.4595	1.4905	1.4504	1.4732
	12-1 10	1.6602	1.6224	1.6181	1.6228	1.661	1.623	1.619	1.623	1.6624	1.6237	1.6198	1.6246
	12-1 10.5	1.6531	1.714	1.6799	1.6797	1.6548	1.7154	1.6814	1.6809	1.6545	1.7155	1.6825	1.6825
	12-1 11	1.7053	1.6967	1.6183	1.6265	1.7059	1.6968	1.62	1.6261	1.7065	1.6978	1.6211	1.6268
32 h	TG1 7.5	1.1205	1.1329	1.1027	1.1545	1.1223	1.1359	1.1049	1.1588	1.1244	1.1372	1.1067	1.1605
	TG1 8.0	1.0954	1.121	1.0874	0.9697	1.0945	1.1213	1.0918	0.9749	1.0945	1.1217	1.0948	0.9754
	TG1 8.5	1.1046	1.0162	1.1068	1.1093	1.1058	1.0189	1.1096	1.1111	1.1083	1.0238	1.1104	1.1131
	TG1 9.0	1.0489	1.0851	1.0392	0.9602	1.0571	1.0873	1.0423	0.9633	1.0582	1.0867	1.0415	0.9624
	TG1 9.5	1.0874	1.0511	1.0746	1.0842	1.086	1.0576	1.0793	1.0883	1.0856	1.0602	1.0792	1.0881
	TG1 10	1.0682	0.9708	1.0656	1.0617	1.0708	0.9751	1.0685	1.0642	1.0726	0.9781	1.0697	1.0648
	TG1 10.5	1.0423	1.1019	1.0916	1.1039	1.0431	1.1023	1.0934	1.1041	1.0424	1.1013	1.0929	1.1036
	TG1 11	1.0723	0.899	1.0647	1.0938	1.0738	0.9012	1.0661	1.0936	1.0736	0.9004	1.0654	1.0936
	12-1 7.5	1.4657	1.3349	1.4747	1.4787	1.4694	1.3403	1.479	1.4816	1.4721	1.3426	1.4811	1.4846
	12-1 8.0	1.49	1.4735	1.4834	1.5096	1.4944	1.478	1.4879	1.5109	1.4962	1.4799	1.4892	1.514
	12-1 8.5	1.5471	1.509	1.5212	1.527	1.551	1.512	1.5256	1.5303	1.5518	1.5135	1.5269	1.5305
	12-1 9.0	1.4972	1.5255	1.5215	1.5279	1.4995	1.5304	1.5234	1.5315	1.4989	1.5314	1.5268	1.5324
	12-1 9.5	1.5935	1.6353	1.5902	1.5928	1.5972	1.6395	1.5938	1.5926	1.5967	1.6394	1.5937	1.5941
	12-1 10	1.6937	1.7146	1.715	1.6386	1.6949	1.7156	1.715	1.6392	1.6942	1.7157	1.714	1.6397
	12-1 10.5	1.7348	1.7628	1.7528	1.7046	1.7343	1.762	1.7525	1.7051	1.7332	1.7584	1.7482	1.7043
	12-1 11	1.7431	1.6799	1.7334	1.7215	1.7435	1.6812	1.7338	1.7219	1.7427	1.6804	1.7332	1.7217
36 h	TG1 7.5	1.1294	1.1144	1.1214	1.116	1.1341	1.1162	1.1273	1.1202	1.138	1.1229	1.1294	1.1231
	TG1 8.0	1.0648	1.089	1.0575	1.0382	1.0733	1.0927	1.0629	1.0402	1.077	1.0947	1.0657	1.0429
	TG1 8.5	1.0245	1.1313	1.0968	1.0436	1.0266	1.1325	1.1017	1.0453	1.0279	1.134	1.1032	1.0474
	TG1 9.0	1.0633	1.0482	1.0421	1.0502	1.0655	1.0499	1.0446	1.0537	1.0671	1.0525	1.046	1.057
	TG1 9.5	1.0658	1.0736	1.0589	1.0491	1.0651	1.0745	1.0612	1.0507	1.0648	1.0759	1.0629	1.0528
	TG1 10	1.0525	0.9527	1.0464	0.9703	1.0519	0.9531	1.0486	0.9718	1.0541	0.9545	1.0501	0.9734
	TG1 10.5	0.9757	1.0319	1.0274	1.0445	0.9761	1.0331	1.0281	1.0457	0.9778	1.0335	1.0286	1.0462
	TG1 11	0.9976	1.0269	1.0235	0.9951	0.9975	1.0272	1.0235	0.9955	0.997	1.0272	1.0227	0.9946
	12-1 7.5	1.4923	1.4603	1.5027	1.5075	1.4977	1.4683	1.5075	1.513	1.4997	1.471	1.51	1.5146
	12-1 8.0	1.4984	1.4347	1.5161	1.5464	1.5031	1.4384	1.5194	1.5515	1.504	1.4392	1.5226	1.5535
	12-1 8.5	1.5693	1.5748	1.5614	1.576	1.5718	1.5776	1.5645	1.5764	1.5737	1.5804	1.5661	1.576
	12-1 9.0	1.5782	1.5321	1.5045	1.5011	1.58	1.5352	1.4992	1.5037	1.5809	1.5367	1.5033	1.5052
	12-1 9.5	1.5523	1.6527	1.6539	1.6366	1.5536	1.6533	1.6571	1.6336	1.5547	1.6533	1.6573	1.6359
	12-1 10	1.631	1.6665	1.5921	1.6288	1.6308	1.6668	1.5916	1.6258	1.6311	1.6677	1.5931	1.6271
	12-1 10.5	1.6694	1.7164	1.7172	1.6558	1.6681	1.7164	1.7186	1.656	1.6683	1.7188	1.7199	1.6571
	12-1 11	1.6913	1.7004	1.7075	1.7287	1.6936	1.7008	1.7112	1.7313	1.6947	1.7009	1.7116	1.7332
40 h	TG1 7.5	1.132	1.1253	1.137	1.1199	1.134	1.1282	1.1367	1.1257	1.1371	1.13	1.1368	1.129
	TG1 8.0	1.1078	1.1088	1.0967	1.0254	1.1146	1.1086	1.0971	1.0254	1.1183	1.1091	1.0983	1.0277
	TG1 8.5	1.0746	1.0696	1.0808	1.1022	1.0792	1.0702	1.0807	1.1013	1.0818	1.07	1.0819	1.1019
	TG1 9.0	1.0715	1.0721	1.0819	1.0965	1.0721	1.0731	1.0827	1.0951	1.0727	1.0724	1.0838	1.0956
	TG1 9.5	0.9918	1.0496	1.0398	1.075	0.9908	1.0508	1.0409	1.0759	0.9906	1.0513	1.0411	1.0762
	TG1 10	1.0336	1.0472	1.0524	1.0482	1.0345	1.0471	1.0538	1.0486	1.0341	1.0469	1.054	1.0482
	TG1 10.5	0.9321	0.9657	1.0231	1.0095	0.9325	0.9656	1.0235	1.0084	0.9321	0.9648	1.0235	1.0072
	TG1 11	0.9154	0.955	0.9123	0.903	0.9165	0.9553	0.9132	0.9033	0.9167	0.955	0.9129	0.9029
	12-1 7.5	1.5169	1.5147	1.534	1.5357	1.5214	1.5184	1.5394	1.5407	1.5245	1.5214	1.5437	1.5446
	12-1 8.0	1.502	1.5015	1.4831	1.5052	1.5064	1.5053	1.4879	1.5094	1.5075	1.5076	1.489	1.512
	12-1 8.5	1.5076	1.5509	1.5404	1.5541	1.5105	1.5545	1.5437	1.5584	1.5128	1.5566	1.547	1.5613
	12-1 9.0	1.5923	1.5586	1.5757	1.58	1.5946	1.5615	1.5797	1.5842	1.5966	1.5637	1.5811	1.5868
	12-1 9.5	1.5914	1.5826	1.5954	1.5682	1.5941	1.5857	1.5981	1.5706	1.5959	1.5871	1.5996	1.5715
	12-1 10	1.6017	1.6068	1.5723	1.5285	1.6053	1.6089	1.5731	1.5298	1.6065	1.6095	1.5739	1.5298
	12-1 10.5	1.5462	1.5882	1.5753	1.5668	1.5492	1.5912	1.5773	1.5715	1.5502	1.5913	1.5771	1.5726
	12-1 11	1.3841	1.4586	1.3762	1.5194	1.3858	1.4591	1.3789	1.5227	1.3869	1.4595	1.3793	1.5236
44 h	TG1 7.5	1.1553	1.1445	1.1269	1.0559	1.1568	1.1437	1.1252	1.0545	1.1589	1.1469	1.1251	1.0564
	TG1 8.0	1.078	1.1153	1.1128	1.1112	1.0815	1.1145	1.1127	1.1117	1.0854	1.1138	1.1136	1.1114
	TG1 8.5	1.076	1.1201	1.1258	1.1245	1.0746	1.1192	1.1255	1.1239	1.0799	1.119	1.1251	1.1239
	TG1 9.0	1.1114	1.1095	1.1033	1.1032	1.1132	1.1106	1.1037	1.1031	1.1156	1.1095	1.1054	1.1051
	TG1 9.5	1.0656	1.0599	1.0571	1.0039	1.0652	1.0612	1.0574	1.0067	1.0669	1.0614	1.058	1.0075
	TG1 10	1.0667	1.0411	1.0597	1.0345	1.0682	1.0417	1.0603	1.0351	1.0694	1.0421	1.0613	1.0368
	TG1 10.5	0.9603	1.0425	1.0255	0.9701	0.9602	1.0417	1.0258	0.9696	0.9607	1.0415	1.0263	0.9703
	TG1 11	1.0029	1.0189	0.9996	0.9631	1.0036	1.0207	1.0013	0.9636	1.0036	1.0204	1.0009	0.9631
	12-1 7.5	1.4933	1.5754	1.5017	1.5265	1.4979	1.5778	1.5071	1.5296	1.5014	1.5803	1.5093	1.5326
	12-1 8.0	1.5769	1.5283	1.5638	1.5541	1.5793	1.5324	1.5684	1.5569	1.5824	1.5336	1.5704	1.5597
	12-1 8.5	1.5478	1.5803	1.4844	1.5931	1.5524	1.5833	1.4876	1.5966	1.5544	1.5856	1.4873	1.5987
	12-1 9.0	1.5514	1.5839	1.5547	1.6362	1.5543	1.5849	1.5567	1.6404	1.5557	1.5865	1.5587	1.6415
	12-1 9.5	1.6418	1.6414	1.6238	1.534	1.6433	1.6412	1.6244	1.5358	1.6435	1.6407	1.6245	1.5348
	12-1 10	1.6831	1.4896	1.6595	1.6467	1.6837	1.4902	1.6608	1.6479	1.684	1.4901	1.6609	1.6485
	12-1 10.5	1.57	1.5909	1.6315	1.5562	1.5733	1.5933	1.6331	1.5586	1.5738	1.5945	1.6336	1.5601
	12-1 11	1.5824	1.5506	1.4574	1.5907	1.5853	1.5523	1.4597	1.593	1.5861	1.5525	1.4593	1.5937
48 h	TG1 7.5	1.1154	1.0978	1.0927	1.0833	1.1122	1.0942	1.0893	1.0789	1.111	1.0952	1.0847	1.0761
	TG1 8.0	1.0532	1.0622	1.0549	1.0306	1.0468	1.0592	1.052	1.0305	1.0413	1.058	1.0506	1.0281
	TG1 8.5	1.0518	1.0933	1.0302	1.0072	1.0412	1.0865	1.0253	1.0034	1.0364	1.0792	1.0256	1.0033
	TG1 9.0	1.0059	1.0044	0.996	1.0322	0.9993	1.0036	0.997	1.0307	0.9963	1.0035	0.9946	1.0273
	TG1 9.5	0.985	0.998	0.9816	1.0044	0.9763	0.9949	0.9797	1.0016	0.9754	0.9949	0.9797	1.0011
	TG1 10	0.9441	0.9369	0.9388	0.9362	0.9399	0.9348	0.9355	0.9342	0.9383	0.9338	0.9352	0.9338
	TG1 10.5	0.9012	0.8892	0.928	0.9433	0.9001	0.8894	0.9275	0.9413	0.8978	0.8874	0.9266	0.94
	TG1 11	0.9389	0.9091	0.9183	0.9043	0.9378	0.9081	0.917	0.9028	0.9364	0.9059	0.9157	0.9014
	12-1 7.5	1.6025	1.6648	1.6308	1.6208	1.6007	1.6628	1.63	1.6184	1.5979	1.6592	1.6283	1.6153
	12-1 8.0	1.6296	1.5715	1.5943	1.5936	1.6299	1.5712	1.5942	1.5928	1.6283	1.5695	1.5917	1.5911
	12-1 8.5	1.5918	1.6613	1.6274	1.6187	1.5912	1.6601	1.6269	1.6173	1.5909	1.6585	1.6262	1.6181
	12-1 9.0	1.6335	1.6087	1.6547	1.6293	1.6338	1.6085	1.6548	1.6291	1.6328	1.6075	1.6528	1.6283
	12-1 9.5	1.5877	1.5782	1.6207	1.6184	1.5872	1.5774	1.6204	1.6188	1.5886	1.5769	1.6207	1.6176
	12-1 10	1.6723	1.6622	1.6789	1.6687	1.6729	1.6607	1.6784	1.6683	1.6713	1.6603	1.6775	1.6695
	12-1 10.5	1.7072	1.7037	1.6925	1.6835	1.7065	1.7035	1.6928	1.6828	1.7061	1.7024	1.6914	1.6819
	12-1 11	1.658	1.7014	1.6994	1.6788	1.6583	1.7001	1.6975	1.6781	1.6594	1.6991	1.6972	1.6779
52 h	TG1 7.5	1.0827	1.0854	1.0925	1.0735	1.0891	1.0908	1.0929	1.0776	1.0933	1.0941	1.0953	1.0823
	TG1 8.0	1.0242	1.0082	0.9974	0.7251	1.0277	1.0103	0.9971	0.7287	1.0342	1.0157	0.9973	0.7383
	TG1 8.5	1.0351	1.116	0.9353	1.0552	1.0471	1.1174	0.9381	1.0571	1.053	1.12	0.9397	1.0584
	TG1 9.0	1.0165	1.0176	0.9966	1.0509	1.0188	1.0205	0.9966	1.0509	1.0258	1.0191	0.9973	1.0492
	TG1 9.5	0.9996	0.9998	0.9948	0.997	1.0055	1.0012	0.9959	0.9986	1.0085	1.003	0.9985	1
	TG1 10	0.9143	0.9339	0.9486	0.9449	0.9151	0.9345	0.9517	0.9445	0.9159	0.9369	0.9555	0.9458
	TG1 10.5	0.9128	0.9404	0.9007	0.9367	0.9129	0.9405	0.9004	0.9377	0.9145	0.9427	0.9024	0.9387
	TG1 11	0.9118	0.8832	0.8941	0.8864	0.911	0.881	0.8929	0.8867	0.9129	0.8824	0.8946	0.8871
	12-1 7.5	1.6154	1.7069	1.6446	1.6316	1.6172	1.708	1.647	1.6328	1.6184	1.7104	1.6479	1.6335
	12-1 8.0	1.6553	1.5823	1.6351	1.6239	1.6525	1.5802	1.6334	1.6224	1.6554	1.5817	1.6341	1.6239
	12-1 8.5	1.6542	1.6777	1.6455	1.6191	1.6533	1.675	1.6424	1.6161	1.6541	1.6764	1.6437	1.6175
	12-1 9.0	1.6497	1.6294	1.6445	1.6246	1.6474	1.6271	1.6436	1.6194	1.6484	1.6276	1.6442	1.6211
	12-1 9.5	1.5278	1.495	1.647	1.6055	1.5249	1.4905	1.6439	1.6027	1.5269	1.492	1.6443	1.6045
	12-1 10	1.656	1.6025	1.6508	1.6759	1.6536	1.6007	1.6487	1.6737	1.6548	1.6006	1.65	1.6744
	12-1 10.5	1.7189	1.735	1.7191	1.6932	1.7151	1.7324	1.7164	1.6907	1.7163	1.7337	1.7184	1.6918
	12-1 11	1.6937	1.7247	1.7302	1.6991	1.6917	1.7211	1.7278	1.6953	1.6932	1.7224	1.7291	1.6972
56 h	TG1 7.5	1.0982	1.0589	1.0862	1.0724	1.1026	1.065	1.0895	1.0803	1.1057	1.0675	1.0944	1.0817
	TG1 8.0	1.058	1.0241	1.0416	1.0218	1.064	1.0275	1.045	1.0238	1.0684	1.0297	1.0478	1.0253
	TG1 8.5	1.0308	1.1068	1.0162	1.03	1.0398	1.1119	1.0168	1.0337	1.0454	1.1153	1.019	1.0346
	TG1 9.0	0.9668	1.0219	0.9812	1.0061	0.968	1.0253	0.9832	1.0077	0.9704	1.0274	0.9852	1.0078
	TG1 9.5	0.9679	0.9979	0.9664	0.9433	0.9744	1.0016	0.9666	0.9449	0.9794	1.0038	0.9683	0.9472
	TG1 10	0.9251	0.9172	0.9251	0.9353	0.9295	0.9196	0.9268	0.9368	0.9334	0.9229	0.9281	0.939
	TG1 10.5	0.8821	0.9029	0.9244	0.9116	0.8842	0.9039	0.9255	0.9128	0.8849	0.9052	0.9268	0.9139
	TG1 11	0.8825	0.8692	0.8697	0.8699	0.8827	0.8709	0.8712	0.8715	0.8834	0.8725	0.8712	0.8721
	12-1 7.5	1.5939	1.7374	1.6366	1.6638	1.5949	1.7393	1.6383	1.6655	1.596	1.7406	1.6391	1.6673
	12-1 8.0	1.7511	1.6433	1.6938	1.6443	1.7523	1.6455	1.6956	1.6452	1.7536	1.6458	1.6961	1.6466
	12-1 8.5	1.6527	1.6934	1.6417	1.6332	1.6543	1.6947	1.643	1.6358	1.655	1.6955	1.6434	1.6368
	12-1 9.0	1.6629	1.5831	1.6483	1.6532	1.6647	1.5847	1.6499	1.6542	1.6648	1.5856	1.65	1.654
	12-1 9.5	1.6002	1.6229	1.605	1.6036	1.602	1.625	1.6058	1.6048	1.6011	1.6238	1.605	1.6046
	12-1 10	1.6503	1.6068	1.7017	1.6395	1.6509	1.6075	1.7016	1.6402	1.6513	1.6083	1.7033	1.6405
	12-1 10.5	1.7332	1.7282	1.7094	1.7096	1.7334	1.728	1.7107	1.7105	1.733	1.7273	1.7107	1.7094
	12-1 11	1.5919	1.7458	1.721	1.6964	1.5913	1.7461	1.7204	1.6963	1.5916	1.7466	1.7209	1.6961
60 h	TG1 7.5	1.1079	1.038	1.1168	1.0577	1.1162	1.0418	1.1193	1.0622	1.122	1.0455	1.1203	1.0625
	TG1 8.0	1.0454	0.9626	1.0358	1.0404	1.0484	0.9641	1.0396	1.046	1.0513	0.9659	1.0415	1.0493
	TG1 8.5	1.0345	1.1104	1.0716	1.0021	1.044	1.117	1.079	1.0113	1.0486	1.1208	1.0816	1.0138
	TG1 9.0	1.0199	1.0054	0.9726	0.9423	1.0282	1.0114	0.9751	0.9453	1.0358	1.0137	0.9764	0.9465
	TG1 9.5	0.9675	0.9695	0.915	0.9457	0.9666	0.9744	0.9174	0.9466	0.9687	0.977	0.9232	0.9503
	TG1 10	0.9435	0.9473	0.9117	0.9335	0.9462	0.952	0.9175	0.9374	0.9486	0.9556	0.9202	0.9401
	TG1 10.5	0.9051	0.9065	0.9188	0.9229	0.908	0.9101	0.9216	0.9246	0.9104	0.9117	0.9227	0.9261
	TG1 11	0.887	0.8884	0.8807	0.8481	0.8889	0.8918	0.8842	0.8506	0.8902	0.8934	0.8861	0.8521
	12-1 7.5	1.6024	1.7105	1.6807	1.6395	1.6084	1.7156	1.6856	1.6439	1.6106	1.7172	1.688	1.6472
	12-1 8.0	1.6608	1.6032	1.6515	1.6606	1.6643	1.6083	1.6548	1.6657	1.666	1.6088	1.656	1.6669
	12-1 8.5	1.6893	1.6785	1.6525	1.655	1.6868	1.6808	1.6527	1.6584	1.6899	1.681	1.655	1.6588
	12-1 9.0	1.6682	1.58	1.6603	1.7071	1.6659	1.5828	1.66	1.7038	1.6652	1.5838	1.6632	1.7031
	12-1 9.5	1.5529	1.5334	1.6038	1.4813	1.5561	1.5338	1.6056	1.4805	1.5581	1.5341	1.605	1.4784
	12-1 10	1.6341	1.6509	1.6853	1.6304	1.6355	1.6518	1.6865	1.6298	1.6362	1.6529	1.6876	1.6322
	12-1 10.5	1.7133	1.728	1.7217	1.7074	1.7131	1.7295	1.7237	1.7106	1.7121	1.7274	1.7238	1.7101
	12-1 11	1.6961	1.7047	1.7148	1.6769	1.6976	1.7066	1.7168	1.6777	1.6975	1.7064	1.7175	1.6779
64 h	TG1 7.5	1.0878	1.0657	1.0615	1.0779	1.0874	1.0707	1.0644	1.082	1.0899	1.0747	1.067	1.088
	TG1 8.0	1.0462	1.0637	1.0679	1.0143	1.0516	1.0699	1.0732	1.0199	1.0538	1.0745	1.0767	1.0275
	TG1 8.5	1.0162	1.0355	1.0237	1.0186	1.0218	1.0404	1.0285	1.0234	1.027	1.0429	1.0304	1.0288
	TG1 9.0	1.0095	0.9683	0.9913	0.9987	1.0102	0.9739	0.9944	1.0005	1.0096	0.9733	0.9967	1.0034
	TG1 9.5	0.9427	0.9353	0.9785	0.9955	0.9433	0.9376	0.9805	0.996	0.9465	0.9392	0.981	0.9972
	TG1 10	0.9175	0.9334	0.9252	0.925	0.9186	0.9358	0.9277	0.9256	0.9197	0.9349	0.9296	0.9272
	TG1 10.5	0.8337	0.8112	0.8751	0.7943	0.8374	0.8128	0.8761	0.7933	0.839	0.8128	0.8775	0.7928
	TG1 11	0.8131	0.8075	0.7928	0.7448	0.8145	0.8085	0.7935	0.7465	0.8157	0.8086	0.7935	0.7468
	12-1 7.5	1.637	1.5706	1.5969	1.6354	1.6402	1.5731	1.6025	1.6402	1.6432	1.574	1.6047	1.6413
	12-1 8.0	1.5291	1.5543	1.5506	1.5785	1.5323	1.5544	1.5545	1.5815	1.5338	1.5557	1.5561	1.5827
	12-1 8.5	1.575	1.5553	1.6105	1.5331	1.5761	1.5564	1.6109	1.5364	1.5757	1.5571	1.6124	1.5373
	12-1 9.0	1.529	1.5537	1.5123	1.6445	1.5315	1.5525	1.5124	1.6465	1.5342	1.5536	1.5144	1.647
	12-1 9.5	1.574	1.5854	1.5239	1.5496	1.5754	1.5861	1.5247	1.5511	1.5765	1.5869	1.525	1.5511
	12-1 10	1.5393	1.5594	1.6416	1.5181	1.5394	1.5598	1.6444	1.5187	1.5388	1.56	1.6447	1.5185
	12-1 10.5	1.3454	1.464	1.5084	1.4454	1.3442	1.4646	1.5103	1.4446	1.3432	1.4636	1.5096	1.4421
	12-1 11	1.3769	1.4043	1.448	1.4619	1.3771	1.4051	1.448	1.4642	1.3769	1.4055	1.4479	1.4632
68 h	TG1 7.5	1.1033	1.103	1.0671	1.0764	1.1088	1.1063	1.0697	1.0822	1.11	1.1089	1.0727	1.0829
	TG1 8.0	0.8443	1.0476	1.0412	1.0326	0.849	1.0475	1.0427	1.0405	0.85	1.0483	1.0446	1.0411
	TG1 8.5	1.0048	1.047	1.0508	0.9954	1.0077	1.0488	1.0533	0.997	1.0117	1.0499	1.0536	0.9985
	TG1 9.0	1.0019	1.004	0.9885	1.0061	1.0029	1.0056	0.9916	1.0076	1.0043	1.0072	0.9926	1.0096
	TG1 9.5	0.8728	0.9332	0.9749	0.9298	0.8725	0.9353	0.9762	0.931	0.8733	0.9361	0.9774	0.9318
	TG1 10	0.902	0.9296	0.904	0.8938	0.9027	0.9312	0.9052	0.8947	0.9039	0.9318	0.9061	0.8957
	TG1 10.5	0.7702	0.8268	0.8458	0.834	0.7717	0.8273	0.8478	0.833	0.7723	0.8282	0.8492	0.8347
	TG1 11	0.8143	0.7726	0.8027	0.7861	0.815	0.7735	0.8039	0.7881	0.816	0.774	0.804	0.789
	12-1 7.5	1.5923	1.6122	1.582	1.6152	1.593	1.6122	1.5851	1.6185	1.5938	1.6135	1.5874	1.6205
	12-1 8.0	1.5865	1.528	1.5639	1.5859	1.5861	1.5266	1.565	1.5853	1.5872	1.5293	1.5671	1.5862
	12-1 8.5	1.5322	1.5514	1.5871	1.553	1.5334	1.5511	1.5872	1.554	1.5339	1.5511	1.5879	1.5553
	12-1 9.0	1.5229	1.4698	1.6568	1.5853	1.5235	1.4703	1.6564	1.5867	1.5244	1.4702	1.6575	1.5878
	12-1 9.5	1.5644	1.566	1.5189	1.5465	1.5644	1.5668	1.5194	1.5473	1.5653	1.5684	1.5213	1.5483
	12-1 10	1.5294	1.599	1.6023	1.5292	1.5295	1.5992	1.6036	1.5303	1.5293	1.6005	1.6045	1.5302
	12-1 10.5	1.4615	1.3909	1.4271	1.1508	1.4599	1.3914	1.4278	1.1529	1.4607	1.3922	1.429	1.1541
	12-1 11	1.4041	1.5179	1.408	1.4163	1.4048	1.5185	1.4106	1.4145	1.4058	1.5189	1.4111	1.415
72 h	TG1 7.5	1.0337	1.0821	1.0813	1.0675	1.0373	1.0841	1.085	1.0675	1.0435	1.0895	1.0899	1.0706
	TG1 8.0	1.0146	1.0848	1.0255	0.9696	1.0184	1.085	1.0256	0.9714	1.0256	1.0888	1.0304	0.9751
	TG1 8.5	0.9666	1.0347	0.9691	0.9483	0.9713	1.0401	0.9772	0.9511	0.9828	1.0485	0.9879	0.9546
	TG1 9.0	0.9578	0.9726	0.9089	0.9775	0.9615	0.9779	0.9152	0.9896	0.97	0.9836	0.9242	0.9959
	TG1 9.5	0.9345	0.9071	0.9149	0.9154	0.9358	0.9118	0.9229	0.9236	0.9402	0.9188	0.9296	0.9293
	TG1 10	0.8913	0.9255	0.9135	0.909	0.892	0.9266	0.9185	0.9137	0.8975	0.93	0.9229	0.9177
	TG1 10.5	0.8785	0.8668	0.8942	0.8916	0.8784	0.867	0.8944	0.8919	0.8813	0.8702	0.8971	0.8943
	TG1 11	0.8592	0.8387	0.7995	0.8244	0.8589	0.8382	0.8	0.8249	0.8623	0.8416	0.8031	0.8269
	12-1 7.5	1.6124	1.6627	1.6442	1.628	1.6137	1.669	1.6483	1.6336	1.6172	1.6716	1.6511	1.6362
	12-1 8.0	1.6799	1.5965	1.5988	1.5122	1.6811	1.5903	1.6014	1.513	1.684	1.5975	1.604	1.5156
	12-1 8.5	1.6267	1.6748	1.6207	1.6068	1.6269	1.6762	1.6209	1.6072	1.6277	1.6788	1.6257	1.6106
	12-1 9.0	1.6714	1.6797	1.6446	1.6344	1.6724	1.6803	1.6422	1.6353	1.6764	1.6835	1.6458	1.6376
	12-1 9.5	1.5619	1.6476	1.6313	1.5724	1.5609	1.6468	1.6298	1.5724	1.5634	1.6488	1.6328	1.575
	12-1 10	1.6522	1.6079	1.642	1.662	1.6521	1.6058	1.6415	1.6626	1.655	1.609	1.6443	1.6646
	12-1 10.5	1.6552	1.6383	1.6801	1.6924	1.6543	1.6371	1.681	1.6928	1.6558	1.6389	1.6846	1.6964
	12-1 11	1.6307	1.6531	1.6574	1.5733	1.6285	1.6522	1.6577	1.5725	1.6305	1.6551	1.6594	1.5745

## Sheet: qPCR
	Ct value													GF larval gut	Rep 1	Rep 2	Rep 3	Rep 4	Rep 5	Rep 6	Rep 7	Rep 8	Rep 9	Rep 10
	22.8041	23.0852	23.2005	22.8977	22.9479	22.931	23.6927	23.6739	23.4698	23.9188	24.0085	23.8475		W(Tube) g	0.847	0.8552	0.8333	0.846	0.8508	0.8609	0.8456	0.8421	0.8479	0.8383
	23.5541	23.9876	23.7845	23.1781	23.108	23.1139	25.0072	25.14	25.1551	23.9476	23.8527	23.9136		W(Tube+gut) g	0.863	0.8721	0.8462	0.8564	0.86	0.8722	0.8506	0.8519	0.8573	0.8475
	23.2265	23.2663	23.1705	23.1109	23.1297	23.119	22.4778	22.4848	22.5007	16.9164	17.0536	17.0598		W(gut) g	0.016	0.0169	0.0129	0.0104	0.0092	0.0113	0.005	0.0098	0.0094	0.0092
	20.1783	20.0789	20.2037	15.4675	15.5795	15.6576	18.1177	18.2387	18.3138	17.6318	17.5725	17.6266		SePC-12 added 24 h larvae	Rep 1	Rep 2	Rep 3	Rep 4	Rep 5	Rep 6	Rep 7	Rep 8	Rep 9	Rep 10
	19.5237	19.7743	19.5309	20.6444	20.6159	20.6381	18.0622	17.949	18.0668	18.6169	18.8725	18.7557		W(Tube) g	0.8869	0.8804	0.8635	0.8547	0.8571	0.8663	0.8576	0.8796	0.8755	0.8844
														W(Tube+gut) g	0.8946	0.8893	0.8749	0.8705	0.8789	0.8804	0.8706	0.8947	0.8934	0.8924
	Orange	GF larval gut												W(gut) g	0.0077	0.0089	0.0114	0.0158	0.0218	0.0141	0.013	0.0151	0.0179	0.008
	Black	SePC-12 added 24 h
	Ct value				Log copies				Copies
	Rep 1	Rep 2	Rep 3		Rep 1	Rep 2	Rep 3		Rep 1	Rep 2	Rep 3		Average		W(Tube) g	W(Tube+gut) g	W(gut) g	W(gut) mg		Bacteria per mg gut
GF larval gut	22.8041	23.0852	23.2005		19.2431	19.1016	19.0435		28208127423896	2.24625e+13	2.04576e+13		2.37094e+13		0.847	0.863	0.016	16		1.48184e+12
	22.8977	22.9479	22.931		19.196	19.1707	19.1792		2.61487e+13	2.51056e+13	2.54514e+13		2.55686e+13		0.8552	0.8721	0.0169	16.9		1.51293e+12
	23.6927	23.6739	23.4698		18.7957	18.8052	18.9079		13729644082915	1.39401e+13	1.6447e+13		1.47056e+13		0.8333	0.8462	0.0129	12.9		1.13997e+12
	23.9188	24.0085	23.8475		18.6819	18.6367	18.7178		1.14306e+13	10629039102747	1.21107e+13		1.13901e+13		0.846	0.8564	0.0104	10.4		1.0952e+12
	23.5541	23.9876	23.7845		18.8655	18.6473	18.7495		1.53618e+13	1.08112e+13	1.2745e+13		1.29727e+13		0.8508	0.86	0.0092	9.2		1.41007e+12
	23.1781	23.108	23.1139		19.0548	19.0901	19.0872		2.08337e+13	2.20502e+13	2.19458e+13		2.16099e+13		0.8609	0.8722	0.0113	11.3		1.91238e+12
	25.0072	25.14	25.1551		18.1339	18.067	18.0594		4.73205e+12	4.24911e+12	4.19743e+12		4.39286e+12		0.8456	0.8506	0.005	5		8.78573e+11
	23.9476	23.8527	23.9136		18.6674	18.7152	18.6845		1.11672e+13	1.206e+13	1.14791e+13		11568769760840		0.8421	0.8519	0.0098	9.8		1.18049e+12
	23.2265	23.2663	23.1705		19.0305	19.0104	19.0587		2.00318e+13	1.93963e+13	2.09616e+13		20129905730699		0.8479	0.8573	0.0094	9.4		2.14148e+12
	23.1109	23.1297	23.119		19.0887	19.0792	19.0846		2.19992e+13	2.16669e+13	2.18544e+13		2.18402e+13		0.8383	0.8475	0.0092	9.2		2.37393e+12
SePC-12 added 24 h	22.4778	22.4848	22.5007		19.4074	19.4039	19.3959		3.6746e+13	3.65375e+13	3.60712e+13		3.64515e+13		0.8869	0.8946	0.0077	7.7		4.73397e+12
	16.9164	17.0536	17.0598		22.2076	22.1385	22.1354		3329984037629680	2979471362498770	2964623579149680		3091359659759380		0.8804	0.8893	0.0089	8.9		347343781995435
	20.1783	20.0789	20.2037		20.5652	20.6153	20.5524		236849351631924	256726720939210	232020552173405		241865541581513		0.8635	0.8749	0.0114	11.4		2.12163e+13
	15.4675	15.5795	15.6576		22.9371	22.8807	22.8414		1.07736e+16	9838622776422820	9235680053065610		9949309549092080		0.8547	0.8705	0.0158	15.8		629703136018484
	18.1177	18.2387	18.3138		21.6027	21.5418	21.504		1257922666696430	1140461029759830	1073130438395630		1157171378283960		0.8571	0.8789	0.0218	21.8		5.30813e+13
	17.6318	17.5725	17.6266		21.8474	21.8773	21.85		1864885317608630	1956788256247490	1872831536339970		1898168370065360		0.8663	0.8804	0.0141	14.1		134621870217402
	19.5237	19.7743	19.5309		20.8948	20.7686	20.8912		402567863031780	328589393250988	400225257130224		377127504470997		0.8576	0.8706	0.013	13		2.90098e+13
	20.6444	20.6159	20.6381		20.3305	20.3449	20.3337		162345984468356	166133750926448	163171097221989		163883610872264		0.8796	0.8947	0.0151	15.1		1.08532e+13
	18.0622	17.949	18.0668		21.6307	21.6877	21.6283		1315840895879310	1442285257599350	1310880272367750		1356335475282140		0.8755	0.8934	0.0179	17.9		7.57729e+13
	18.6169	18.8725	18.7557		21.3514	21.2227	21.2815		839426081456725	682375640215913	750152418866852		757318046846497		0.8844	0.8924	0.008	8		94664755855812

## Sheet: JH determination
	Samples information												OD values
	GF	Rep 1	Rep 2	Rep 3	Rep 4	Rep 5	Rep 6	Rep 7	Rep 8				<>	1	2	3	4	5	6	7	8	9	10	11	12
	W(tube) g	0.8355	0.8346	0.8528	0.8378	0.8423	0.8427	0.8506	0.8307				A			GF-1	GF-2	GF-3	GF-4	GF-5	GF-6	GF-7	GF-8	CF-SV-1	CF-SV-2
	W(tube+larva) g	0.8732	0.8606	0.9057	0.8771	0.8751	0.8682	0.8737	0.8559				B	CF-SV-3	CF-SV-4	CF-SV-5	CF-SV-6	CF-SV-7	CF-SV-8	SePC-12-24-1	SePC-12-24-2	SePC-12-24-3	SePC-12-24-4	SePC-12-24-5	SePC-12-24-6
	W(larva) g	0.0377	0.026	0.0529	0.0393	0.0328	0.0255	0.0231	0.0252				C	SePC-12-24-7	SePC-12-24-8	SePC-12-48-1	SePC-12-48-2	SePC-12-48-3	SePC-12-48-4	SePC-12-48-5	SePC-12-48-6	SePC-12-48-7	SePC-12-48-8	GF IG-1	GF IG-2
	GF starved	Rep 1	Rep 2	Rep 3	Rep 4	Rep 5	Rep 6	Rep 7	Rep 8				D	GF IG-3	GF IG-4	GF IG-5	GF IG-6	SePC-12 IG-1	SePC-12 IG-2	SePC-12 IG-3	SePC-12 IG-4	SePC-12 IG-5	SePC-12 IG-6	GF/SePC-12 CG-1	GF/SePC-12 CG-2
	W(tube) g	0.8458	0.8598	0.8466	0.8499	0.8348	0.828	0.8513	0.8378				E	GF/SePC-12 CG-3	GF/SePC-12 CG-4	GF/SePC-12 CG-5	GF/SePC-12 CG-6
	W(tube+larva) g	0.8709	0.8839	0.8667	0.865	0.8572	0.8493	0.8758	0.8623
	W(larva) g	0.0251	0.0241	0.0201	0.0151	0.0224	0.0213	0.0245	0.0245					Temperature: 20.7 °C
	SePC-12 add 24 h	Rep 1	Rep 2	Rep 3	Rep 4	Rep 5	Rep 6	Rep 7	Rep 8			Rep 1	<>	1	2	3	4	5	6	7	8	9	10	11	12
	W(tube) g	0.8554	0.8416	0.8801	0.8795	0.8823	0.8923	0.8664	0.8807				A			0.0775	0.0791	0.1055	0.0912	0.0908	0.0901	0.1036	0.098	0.0767	0.0841
	W(tube+larva) g	0.9103	0.9037	0.9439	0.9261	0.9278	0.9413	0.9234	0.9353				B	0.088	0.0921	0.0689	0.0841	0.068	0.0724	0.0801	0.084	0.0829	0.1034	0.1057	0.0685
	W(larva) g	0.0549	0.0621	0.0638	0.0466	0.0455	0.049	0.057	0.0546				C	0.1017	0.0717	0.0735	0.0761	0.0736	0.0683	0.068	0.075	0.0726	0.0666	0.0695	0.07
	SePC-12 add 48 h	Rep 1	Rep 2	Rep 3	Rep 4	Rep 5	Rep 6	Rep 7	Rep 8				D	0.0763	0.0799	0.0635	0.0926	0.0901	0.0703	0.0689	0.1	0.0652	0.0955	0.071	0.0904
	W(tube) g	0.8921	0.8868	0.8811	0.8899	0.8703	0.8804	0.9138	0.8474				E	0.0658	0.083	0.0888	0.0655
	W(tube+larva) g	0.9475	0.9327	0.9312	0.9329	0.9322	0.9509	0.98	0.9056
	W(larva) g	0.0554	0.0459	0.0501	0.043	0.0619	0.0705	0.0662	0.0582					Temperature: 20.7 °C
	GF in-group battle	Rep 1	Rep 2	Rep 3	Rep 4	Rep 5	Rep 6					Rep 2	<>	1	2	3	4	5	6	7	8	9	10	11	12
	W(tube) g	0.8443	0.8392	0.8301	0.8489	0.8305	0.8388						A			0.0762	0.0773	0.1038	0.0898	0.0901	0.0891	0.1022	0.0962	0.0757	0.0837
	W(tube+larva) g	0.9342	0.9328	0.9061	0.9608	0.8871	0.9122						B	0.0881	0.0911	0.0678	0.0835	0.0675	0.0708	0.0792	0.0834	0.0821	0.1031	0.1049	0.0667
	Time	30h	32h	12h	30h	30h	18h						C	0.101	0.0712	0.0728	0.0755	0.0732	0.0674	0.0673	0.0734	0.0721	0.066	0.068	0.0697
	W(larva) g	0.0899	0.0936	0.076	0.1119	0.0566	0.0734						D	0.0755	0.0789	0.0624	0.0916	0.0896	0.0691	0.0673	0.099	0.0649	0.0947	0.0695	0.0896
	SePC-12 added in-group battle	Rep 1	Rep 2	Rep 3	Rep 4	Rep 5	Rep 6						E	0.0648	0.0823	0.0886	0.065
	W(tube) g	0.9902	0.9716	0.9681	0.9783	0.9711	0.9833
	W(tube+larva) g	1.0575	1.0482	1.0197	1.0973	1.1535	1.2293							Temperature: 20.7 °C
	Time	24h	40h	40h	1：30h	8h	24h					Rep 3	<>	1	2	3	4	5	6	7	8	9	10	11	12
	W(larva) g	0.0673	0.0766	0.0516	0.119	0.1824	0.246						A			0.0777	0.0785	0.105	0.0907	0.0902	0.0899	0.1032	0.0968	0.0761	0.0835
	GF and SePC-12 cross-group battle	Rep 1	Rep 2	Rep 3	Rep 4	Rep 5	Rep 6						B	0.0877	0.0912	0.0677	0.0833	0.0674	0.0718	0.0795	0.0834	0.0821	0.1029	0.1048	0.0671
	W(tube) g	0.9853	0.9926	0.9571	0.9826	0.97	0.9818						C	0.1012	0.0714	0.0725	0.0751	0.0734	0.0679	0.0671	0.0736	0.0713	0.0658	0.0683	0.0692
	W(tube+larva) g	1.0795	1.0722	1.0849	1.0921	1.1171	1.1792						D	0.0757	0.0795	0.0627	0.0916	0.0895	0.0698	0.0675	0.0993	0.0648	0.0953	0.07	0.0895
	Time	17h	12h	12h	12h	12h	12h						E	0.065	0.0823	0.0881	0.0648
	Winner	GF	PC-12	GF	GF	GF	GF
	W(larva) g	0.0942	0.0796	0.1278	0.1095	0.1471	0.1974
