# Supplementary material for: Feeding Spodoptera exigua larvae with gut-derived Escherichia sp. increases larval juvenile hormone levels inhibiting cannibalism
Source: Commun Biol. 2023 Oct 26;6:1086. doi: 10.1038/s42003-023-05466-x (PMC10603045; doi:10.1038/s42003-023-05466-x)
Supplement: Supplementary file 5 — Supplementary Data 2-24 [file 42003_2023_5466_MOESM5_ESM.xlsx]

## Sheet: Supplementary Data 2
Supplementary Data 2: ANOVA of the daily cannibalism ratio of S. exigua larvae fed five different diets.
	Days	1	2	3	4	5	6	7	8	9	10
Two larvae	Diet 1	0.1667±0.2582 a	0.2500±0.2739 a	0.2500±0.2739 a	0.3333±0.2582 a	0.3333±0.2582 a	0.3333±0.2582 a	0.3333±0.2582 a	0.3333±0.2582 a	0.3333±0.2582 a	0.3333±0.2582 a
	Diet 2	0.0000±0.0000 a	0.0000±0.0000 a	0.0000±0.0000 a	0.0000±0.0000 b	0.0000±0.0000 b	0.0000±0.0000 b	0.0833±0.2041 a	0.0833±0.2041 a	0.0833±0.2041 a	0.1667±0.2582 a
	Diet 3	0.0000±0.0000 a	0.0000±0.0000 a	0.0000±0.0000 a	0.0000±0.0000 b	0.0000±0.0000 b	0.0833±0.2041 ab	0.0833±0.2041 a	0.0833±0.2041 a	0.0833±0.2041 a	0.0833±0.2041 a
	Diet 4	0.0833±0.2041 a	0.1667±0.2582 a	0.1667±0.2582 a	0.1667±0.2582 ab	0.1667±0.2582 ab	0.1667±0.2582 ab	0.1667±0.2582 a	0.1667±0.2582 a	0.1667±0.2582 a	0.1667±0.2582 a
	Diet 5	0.0000±0.0000 a	0.0000±0.0000 a	0.0000±0.0000 a	0.0000±0.0000 b	0.0000±0.0000 b	0.0000±0.0000 b	0.0000±0.0000 a	0.0000±0.0000 a	0.0000±0.0000 a	0.0000±0.0000 a
Five larvae	Diet 1	0.1333±0.3266 a	0.3667±0.2658 a	0.4333±0.2944 a	0.5667±0.2338 a	0.7000±0.1673 a	0.7000±0.1673 a	0.7000±0.1673 a	0.7000±0.1673 a	0.7000±0.1673 a	0.7333±0.0817 a
	Diet 2	0.1000±0.1095 a	0.1333±0.1633 ab	0.2667±0.1633 ab	0.3667±0.1966 a	0.4333±0.1966 b	0.5667±0.1966 ab	0.5667±0.1966 a	0.5667±0.1966 a	0.5667±0.1966 ab	0.6667±0.1862 ab
	Diet 3	0.0000±0.0000 a	0.0000±0.0000 b	0.0000±0.0000 b	0.0333±0.0817 b	0.0333±0.0817 c	0.0333±0.0817 c	0.0333±0.0817 b	0.0333±0.0817 b	0.0333±0.0817 b	0.3000±0.2098 b
	Diet 4	0.1333±0.1033 a	0.2667±0.1633 ab	0.3000±0.2098 ab	0.3333±0.2422 ab	0.3667±0.1966 bc	0.4333±0.1506 b	0.5667±0.1966 a	0.5667±0.1966 a	0.5667±0.1966 ab	0.4833±0.1472 ab
	Diet 5	0.0000±0.0000 a	0.0000±0.0000 b	0.0000±0.0000 b	0.0333±0.0817 b	0.1333±0.1633 c	0.1333±0.1633 c	0.1667±0.1506 b	0.2333±0.1966 b	0.3000±0.3033 b	0.0500±0.0548 b
Ten larvae	Diet 1	0.1333±0.1366 b	0.4000±0.1265 b	0.6167±0.1722 a	0.7146±0.1169 a	0.7333±0.0817 a	0.7500±0.0548 a	0.7667±0.0516 a	0.7667±0.1169 a	0.7667±0.0516 a	0.7667±0.0516 a
	Diet 2	0.3667±0.2066 a	0.5833±0.1602 a	0.6500±0.1643 a	0.6667±0.1862 a	0.6667±0.1862 ab	0.6667±0.1862 a	0.6833±0.1602 a	0.7167±0.1169 ab	0.7500±0.1049 a	0.7500±0.1049 a
	Diet 3	0.0000±0.0000 b	0.0000±0.0000 c	0.0500±0.0837 b	0.2500±0.2258 bc	0.3000±0.2098 bc	0.3000±0.2098 b	0.3000±0.2098 b	0.3000±0.2098 b	0.3000±0.2098 b	0.3000±0.2098 b
	Diet 4	0.0333±0.0516 b	0.0500±0.0837 c	0.2167±0.1169 b	0.3500±0.1049 b	0.4833±0.1472 b	0.5833±0.1169 ab	0.5833±0.1169 ab	0.6167±0.0983 ab	0.6833±0.0753 ab	0.7000±0.0894 a
	Diet 5	0.0000±0.0000 b	0.0167±0.0408 c	0.0333±0.0516 b	0.0333±0.0516 c	0.0500±0.0548 c	0.2167±0.2639 b	0.3500±0.2811 b	0.5167±0.1722 b	0.5167±0.1722 b	0.6000±0.0894 a
Fifteen larvae	Diet 1	0.2222±0.1559 ab	0.4778±0.1708 a	0.6333±0.1174 a	0.7333±0.1687 a	0.7333±0.1687 a	0.7444±0.1601 a	0.7556±0.1669 a	0.7889±0.1148 a	0.8000±0.0943 a	0.8111±0.0886 a
	Diet 2	0.2778±0.1708 b	0.5111±0.1559 a	0.6111±0.0886 a	0.7111±0.1311 a	0.7778±0.1167 a	0.7778±0.1167 a	0.7556±0.1669 a	0.7778±0.1167 a	0.7778±0.1167 a	0.7778±0.1167 a
	Diet 3	0.1111±0.2136 ab	0.1556±0.2136 b	0.2000±0.1978 b	0.2778±0.1544 b	0.3111±0.1669 bc	0.3333±0.1886 b	0.7778±0.1167 b	0.3444±0.1951 b	0.3444±0.1951 b	0.3444±0.1951 b
	Diet 4	0.0667±0.1033 ab	0.1111±0.1311 b	0.1889±0.2126 b	0.3000±0.2658 b	0.4556±0.2208 b	0.5000±0.2376 ab	0.5222±0.2473 ab	0.5444±0.2647 ab	0.5667±0.2883 ab	0.5667±0.2883 ab
	Diet 5	0.0111±0.0272 b	0.0111±0.0272 b	0.0111±0.0272 b	0.0333±0.0558 b	0.1222±0.1708 c	0.2556±0.1858 b	0.2889±0.1669 b	0.2889±0.1669 b	0.2889±0.1669 b	0.2889±0.1669 b
Twenty larvae	Diet 1	0.2083±0.1068 b	0.5750±0.0418 a	0.7250±0.0970 a	0.7500±0.0707 a	0.7583±0.0665 a	0.7750±0.0822 a	0.7917±0.1021 a	0.7917±0.1021 a	0.7917±0.1021 a	0.7917±0.1021 a
	Diet 2	0.4500±0.1304 a	0.5833±0.0683 a	0.6583±0.0970 a	0.7417±0.0801 a	0.8083±0.0736 a	0.8083±0.0736 a	0.8167±0.0817 a	0.8167±0.0817 a	0.8167±0.0817 a	0.8167±0.0817 a
	Diet 3	0.0167±0.0258 c	0.0583±0.0801 c	0.1167±0.1211 c	0.1917±0.0970 c	0.2083±0.0861 c	0.2167±0.0876 b	0.2167±0.0876 b	0.2167±0.0876 b	0.2167±0.0876 b	0.2167±0.0876 b
	Diet 4	0.1083±0.0970 bc	0.3000±0.1789 b	0.3833±0.1751 b	0.5000±0.1483 b	0.5417±0.1393 b	0.6500±0.1703 ab	0.6583±0.1772 ab	0.6667±0.1889 a	0.6750±0.1891 a	0.6750±0.1891 a
	Diet 5	0.0417±0.0585 c	0.0917±0.0970 c	0.1750±0.1891 bc	0.2250±0.2185 c	0.3833±0.2251 bc	0.4000±0.2429 b	0.5000±0.2811 b	0.5333±0.3157 ab	0.5333±0.3157 ab	0.5333±0.3157 ab

## Sheet: Supplementary Data 3
Supplementary Data 3: Summary of Illumina DNA reads generated from the 16S rRNA of Spodoptera exigua larval midgut.
Sample Name	Read Length	Raw Data size	N Base Percent	Ploy Base Percent	Low Quality Percent	Clean Data Size	Data Utilization Ratio Percent	Raw Reads Number	Clean Reads Num	Read Utilization Ratio Percent
Diet 1-1	300:297	38.59	0.031	0.001	1.247	37.5	97.17	140650	138157	96.46
Diet 1-2	299:297	38.51	0.032	0.0	1.162	37.5	97.38	140370	137998	96.62
Diet 1-3	299:296	38.53	0.029	0.0	1.173	37.5	97.32	139928	137962	97.19
Diet 2-1	298:296	38.57	0.028	0.0	1.206	37.5	97.23	140232	138220	97.13
Diet 2-2	297:296	38.61	0.044	0.003	1.318	37.5	97.12	140810	138627	96.9
Diet 2-3	296:296	38.56	0.028	0.001	1.239	37.5	97.24	140826	138770	97.08
Diet 3-1	294:296	38.5	0.03	0.001	1.159	37.5	97.39	141138	139143	97.17
Diet 3-2	293:296	38.64	0.021	0.008	1.321	37.5	97.06	141920	139730	96.91
Diet 3-3	300:296	38.62	0.031	0.001	1.347	37.5	97.1	140706	138482	96.84
Diet 4-1	299:296	38.51	0.024	0.001	1.205	37.5	97.38	139992	137966	97.11
Diet 4-2	299:295	38.64	0.03	0.0	1.289	37.5	97.05	140662	138498	96.92
Diet 4-3	298:295	38.64	0.028	0.0	1.317	37.5	97.05	140842	138694	96.95
Diet 5-1	297:295	38.75	0.026	0.001	1.47	37.5	96.79	141656	139241	96.59
Diet 5-2	296:295	38.67	0.025	0.001	1.357	37.5	96.97	141582	139330	96.82
Diet 5-3	294:295	38.65	0.026	0.001	1.31	37.5	97.04	142008	139770	96.85

## Sheet: Supplementary Data 4
Supplementary Data 4: Tag Splicing information
Sample Name	Total Pairs Read NO.	Connect Tag NO.	Connect Ratio (%)	Average Length and SD
Diet 1-1	67832	67742	99.87	412/12
Diet 1-2	67813	67704	99.84	423/11
Diet 1-3	67998	67890	99.84	422/11
Diet 2-1	68104	67995	99.84	428/2
Diet 2-2	68222	68099	99.82	428/3
Diet 2-3	68357	68238	99.83	429/0
Diet 3-1	68574	68482	99.87	428/4
Diet 3-2	68770	68665	99.85	428/3
Diet 3-3	68129	68007	99.82	427/5
Diet 4-1	67970	67857	99.83	428/1
Diet 4-2	68167	68058	99.84	428/3
Diet 4-3	68273	68140	99.81	429/1
Diet 5-1	68413	68289	99.82	428/3
Diet 5-2	68539	68416	99.82	428/4
Diet 5-3	68766	68671	99.86	428/3

## Sheet: Supplementary Data 5
Supplementary Data 7: OTUs in different samples
Sample Name	Tag NO.	OTU NO.
Diet 1-1	63451	105
Diet 1-2	61144	59
Diet 1-3	59486	61
Diet 2-1	62612	193
Diet 2-2	62738	252
Diet 2-3	63608	55
Diet 3-1	62925	188
Diet 3-2	63275	208
Diet 3-3	62060	174
Diet 4-1	63011	126
Diet 4-2	63408	190
Diet 4-3	64023	142
Diet 5-1	62929	270
Diet 5-2	64284	276
Diet 5-3	62464	273

## Sheet: Supplementary Data 6
Supplementary Data 6: Annotation of OTUs
OTU1	Bacteria;Firmicutes;Bacilli;Lactobacillales;Enterococcaceae;Enterococcus;Enterococcus_mundtii	0.75
OTU2	Bacteria;Proteobacteria;Alphaproteobacteria;Rhodospirillales;Acetobacteraceae;Acetobacter;Acetobacter_pasteurianus	1
OTU3	Bacteria;Firmicutes;Bacilli;Lactobacillales;Leuconostocaceae;Weissella;Weissella_paramesenteroides	0.88
OTU4	Bacteria;Proteobacteria;Gammaproteobacteria;Enterobacteriales;Enterobacteriaceae	1
OTU5	Bacteria;Firmicutes;Bacilli;Lactobacillales;Lactobacillaceae;Lactobacillus;Lactobacillus_acidipiscis	0.84
OTU6	Bacteria;Firmicutes;Bacilli;Lactobacillales;Lactobacillaceae;Lactobacillus;Lactobacillus_plantarum	1
OTU7	Bacteria;Proteobacteria;Alphaproteobacteria;Rhodospirillales;Acetobacteraceae	1
OTU8	Bacteria;Actinobacteria;Actinobacteria;Actinomycetales;Corynebacteriaceae;Corynebacterium;Corynebacterium_nuruki	0.98
OTU9	Bacteria;Firmicutes;Bacilli;Lactobacillales;Lactobacillaceae;Lactobacillus	0.99
OTU10	Bacteria;Firmicutes;Bacilli;Lactobacillales;Lactobacillaceae;Lactobacillus;Lactobacillus_paralimentarius	0.71
OTU11	Bacteria;Firmicutes;Bacilli;Lactobacillales;Lactobacillaceae;Lactobacillus;Lactobacillus_dextrinicus	0.99
OTU12	Bacteria;Firmicutes;Bacilli;Lactobacillales;Lactobacillaceae;Lactobacillus;Lactobacillus_paracasei	1
OTU13	Bacteria;Bacteroidetes;Bacteroidia;Bacteroidales;Prevotellaceae	0.94
OTU14	Bacteria;Cyanobacteria;Cyanobacteria;Unclassified;Family_I;GpI	0.68
OTU15	Bacteria;Firmicutes;Bacilli;Bacillales;Staphylococcaceae;Staphylococcus;Staphylococcus_sciuri	1
OTU16	Bacteria;Bacteroidetes;Bacteroidia;Bacteroidales;Prevotellaceae;Prevotella	1
OTU17	Bacteria;Bacteroidetes;Bacteroidia;Bacteroidales;Bacteroidaceae;Bacteroides;Bacteroides_rodentium	0.91
OTU18	Bacteria;Firmicutes;Bacilli;Bacillales;Staphylococcaceae;Staphylococcus	1
OTU19	Bacteria;Proteobacteria;Alphaproteobacteria;Sphingomonadales;Sphingomonadaceae;Novosphingobium;Novosphingobium_capsulatum	0.63
OTU20	Bacteria;Firmicutes;Clostridia;Clostridiales;Ruminococcaceae	0.86
OTU21	Bacteria;Firmicutes;Clostridia;Clostridiales;Lachnospiraceae;Clostridium_XlVa	0.61
OTU22	Bacteria;Firmicutes;Clostridia;Clostridiales;Ruminococcaceae	0.99
OTU23	Bacteria;Bacteroidetes;Bacteroidia;Bacteroidales;Prevotellaceae;Prevotella	1
OTU24	Bacteria;Spirochaetes;Spirochaetia;Spirochaetales;Spirochaetaceae;Treponema;Treponema_brennaborense	0.6
OTU25	Bacteria;Proteobacteria;Deltaproteobacteria;Bdellovibrionales;Bdellovibrionaceae;Vampirovibrio;Vampirovibrio_chlorellavorus	0.75
OTU26	Bacteria;Bacteroidetes;Bacteroidia;Bacteroidales;Prevotellaceae;Prevotella	1
OTU27	Bacteria;Bacteroidetes;Bacteroidia;Bacteroidales;Porphyromonadaceae;Parabacteroides;Parabacteroides_goldsteinii	1
OTU28	Bacteria;Firmicutes;Negativicutes;Selenomonadales;Acidaminococcaceae;Phascolarctobacterium;Phascolarctobacterium_succinatutens	1
OTU29	Bacteria;Firmicutes;Bacilli;Bacillales;Bacillaceae;Anoxybacillus;Anoxybacillus_flavithermus	0.83
OTU30	Bacteria;Proteobacteria;Betaproteobacteria;Burkholderiales;Burkholderiaceae;Burkholderia;Burkholderia_fungorum	0.96
OTU31	Bacteria;Firmicutes;Clostridia;Clostridiales;Lachnospiraceae	0.99
OTU32	Bacteria;Bacteroidetes;Bacteroidia;Bacteroidales;Bacteroidaceae;Bacteroides;Bacteroides_sartorii	0.93
OTU33	Bacteria;Firmicutes;Clostridia;Clostridiales;Lachnospiraceae;Blautia	1
OTU34	Bacteria;Firmicutes;Clostridia;Clostridiales	0.83
OTU35	Bacteria;Proteobacteria;Alphaproteobacteria;Rhodospirillales;Rhodospirillaceae	0.63
OTU36	Bacteria;Bacteroidetes;Bacteroidia;Bacteroidales;Prevotellaceae;Prevotella;Prevotella_copri	1
OTU37	Bacteria;Bacteroidetes;Bacteroidia;Bacteroidales;Prevotellaceae	0.77
OTU38	Bacteria;Bacteroidetes	1
OTU39	Bacteria;Bacteroidetes;Bacteroidia;Bacteroidales;Bacteroidaceae;Bacteroides	1
OTU40	Bacteria;Proteobacteria;Betaproteobacteria;Burkholderiales;Comamonadaceae;Comamonas;Comamonas_thiooxydans	1
OTU41	Bacteria;Firmicutes;Clostridia;Clostridiales	1
OTU42	Bacteria;Spirochaetes;Spirochaetia;Spirochaetales;Spirochaetaceae;Treponema	1
OTU43	Bacteria;Proteobacteria;Gammaproteobacteria;Aeromonadales;Succinivibrionaceae;Succinivibrio;Succinivibrio_dextrinosolvens	1
OTU44	Bacteria;Firmicutes;Clostridia;Clostridiales;Ruminococcaceae;Ruminococcus;Ruminococcus_bromii	1
OTU45	Bacteria;Firmicutes;Clostridia;Clostridiales	0.65
OTU46	Bacteria;Firmicutes;Clostridia;Clostridiales;Lachnospiraceae;Lachnospiracea_incertae_sedis;Eubacterium_uniforme	0.78
OTU47	Bacteria;Bacteroidetes;Bacteroidia;Bacteroidales;Bacteroidaceae;Bacteroides;Bacteroides_acidifaciens	1
OTU48	Bacteria;Proteobacteria;Gammaproteobacteria;Aeromonadales;Aeromonadaceae;Aeromonas;Aeromonas_salmonicida	0.73
OTU49	Bacteria;Firmicutes;Clostridia;Clostridiales;Ruminococcaceae;Oscillibacter	0.77
OTU50	Bacteria;Firmicutes;Clostridia;Clostridiales;Lachnospiraceae	0.98
OTU51	Bacteria;Firmicutes;Clostridia;Clostridiales;Eubacteriaceae;Eubacterium;Eubacterium_coprostanoligenes	0.86
OTU52	Bacteria;Bacteroidetes;Bacteroidia;Bacteroidales;Porphyromonadaceae	0.99
OTU53	Bacteria;Spirochaetes;Spirochaetia;Spirochaetales;Spirochaetaceae;Treponema;Treponema_berlinense	1
OTU54	Bacteria;Bacteroidetes	1
OTU55	Bacteria;Verrucomicrobia;Verrucomicrobiae;Verrucomicrobiales;Verrucomicrobiaceae;Akkermansia;Akkermansia_muciniphila	1
OTU56	Bacteria;Firmicutes;Clostridia;Clostridiales	0.61
OTU57	Bacteria;Proteobacteria;Betaproteobacteria;Burkholderiales;Burkholderiaceae;Burkholderia;Burkholderia_contaminans	1
OTU58	Bacteria;Firmicutes	0.9
OTU59	Bacteria;Bacteroidetes;Sphingobacteriia;Sphingobacteriales;Sphingobacteriaceae;Olivibacter	0.75
OTU60	Bacteria;Firmicutes	0.61
OTU61	Bacteria;Firmicutes;Clostridia;Clostridiales;Eubacteriaceae;Eubacterium;Eubacterium_sulci	0.62
OTU62	Bacteria;Bacteroidetes;Bacteroidia;Bacteroidales;Prevotellaceae;Prevotella;Prevotella_brevis	0.77
OTU63	Bacteria;Proteobacteria;Betaproteobacteria;Burkholderiales;Comamonadaceae;Pelomonas;Pelomonas_aquatica	0.89
OTU64	Bacteria;Firmicutes;Clostridia;Clostridiales;Lachnospiraceae;Clostridium_XlVa	0.69
OTU65	Bacteria;Bacteroidetes;Bacteroidia;Bacteroidales;Porphyromonadaceae	0.9
OTU66	Bacteria;Proteobacteria	0.65
OTU67	Bacteria;Firmicutes;Clostridia;Clostridiales	0.67
OTU68	Bacteria;Spirochaetes;Spirochaetia;Spirochaetales;Spirochaetaceae;Treponema	0.85
OTU69	Bacteria;Firmicutes;Bacilli;Bacillales;Bacillales;Thermicanus;Thermicanus_aegyptius	1
OTU70	Bacteria;Bacteroidetes;Bacteroidia;Bacteroidales;Porphyromonadaceae;Barnesiella;Barnesiella_intestinihominis	0.61
OTU71	Bacteria;Firmicutes;Clostridia;Clostridiales;Lachnospiraceae;Clostridium_XlVb;Clostridium_lactatifermentans	0.92
OTU72	Bacteria;Firmicutes;Clostridia;Clostridiales;Ruminococcaceae	0.97
OTU73	Bacteria;Proteobacteria;Gammaproteobacteria;Pseudomonadales;Moraxellaceae;Acinetobacter;Acinetobacter_lwoffii	1
OTU74	Bacteria;Proteobacteria;Betaproteobacteria;Burkholderiales;Comamonadaceae;Curvibacter;Curvibacter_lanceolatus	0.79
OTU75	Bacteria;Firmicutes;Clostridia;Clostridiales;Ruminococcaceae;Ruminococcus;Ruminococcus_bromii	0.95
OTU76	Bacteria;Actinobacteria;Actinobacteria;Coriobacteriales;Coriobacteriaceae;Parvibacter;Parvibacter_caecicola	0.93
OTU77	Bacteria;Bacteroidetes;Bacteroidia;Bacteroidales;Porphyromonadaceae	1
OTU78	Bacteria;Firmicutes;Clostridia;Clostridiales;Lachnospiraceae	0.99
OTU79	Bacteria;Elusimicrobia;Elusimicrobia;Elusimicrobiales;Elusimicrobiaceae;Elusimicrobium;Elusimicrobium_minutum	1
OTU80	Bacteria;Firmicutes;Clostridia;Clostridiales	1
OTU81	Bacteria;Firmicutes;Clostridia;Clostridiales;Ruminococcaceae	0.84
OTU82	Bacteria;Proteobacteria;Betaproteobacteria;Burkholderiales;Burkholderiales_incertae_sedis;Aquabacterium;Aquabacterium_parvum	0.81
OTU83	Bacteria;Firmicutes;Bacilli;Bacillales;Bacillaceae;Anoxybacillus;Anoxybacillus_tepidamans	0.75
OTU84	Bacteria;Firmicutes;Clostridia;Clostridiales;Ruminococcaceae;Intestinimonas;Intestinimonas_butyriciproducens	0.67
OTU85	Bacteria;Firmicutes;Clostridia;Clostridiales	0.78
OTU86	Bacteria;Bacteroidetes;Sphingobacteriia;Sphingobacteriales;Chitinophagaceae;Vibrionimonas;Vibrionimonas_magnilacihabitans	1
OTU87	Bacteria;Firmicutes;Clostridia;Clostridiales;Clostridiales;Mogibacterium	0.89
OTU88	Bacteria;Firmicutes;Clostridia;Clostridiales;Lachnospiraceae;Roseburia;Roseburia_intestinalis	0.79
OTU89	Bacteria;Bacteroidetes;Bacteroidia;Bacteroidales;Porphyromonadaceae;Parabacteroides;Parabacteroides_distasonis	1
OTU90	Bacteria;Candidatus_Saccharibacteria;Unclassified;Unclassified;Unclassified;Saccharibacteria;TM7_phylum	1
OTU91	Bacteria;Proteobacteria;Betaproteobacteria;Burkholderiales;Comamonadaceae;Delftia;Delftia_tsuruhatensis	1
OTU92	Bacteria;Actinobacteria;Actinobacteria;Actinomycetales;Streptomycetaceae;Streptomyces	1
OTU93	Bacteria;Proteobacteria;Betaproteobacteria;Hydrogenophilales;Hydrogenophilaceae;Tepidiphilus;Tepidiphilus_succinatimandens	0.72
OTU94	Bacteria;Bacteroidetes;Bacteroidia;Bacteroidales;Porphyromonadaceae;Parabacteroides;Parabacteroides_johnsonii	1
OTU95	Bacteria;Firmicutes;Clostridia;Clostridiales;Lachnospiraceae	0.88
OTU96	Bacteria;Firmicutes;Clostridia;Clostridiales;Ruminococcaceae;Ruminococcus;Ruminococcus_callidus	0.96
OTU97	Bacteria;Spirochaetes;Spirochaetia;Spirochaetales;Spirochaetaceae;Treponema;Treponema_porcinum	0.9
OTU98	Bacteria;Bacteroidetes;Bacteroidia;Bacteroidales;Porphyromonadaceae	1
OTU99	Bacteria;Firmicutes;Negativicutes;Selenomonadales;Veillonellaceae	1
OTU100	Bacteria;Firmicutes;Clostridia;Clostridiales;Lachnospiraceae;Clostridium_XlVa	0.75
OTU101	Bacteria;Bacteroidetes;Bacteroidia;Bacteroidales;Prevotellaceae;Alloprevotella;Alloprevotella_rava	0.88
OTU102	Bacteria;Bacteroidetes;Bacteroidia;Bacteroidales;Porphyromonadaceae;Barnesiella	0.63
OTU103	Bacteria;Proteobacteria;Alphaproteobacteria;Sphingomonadales;Sphingomonadaceae;Sphingomonas;Sphingomonas_oligophenolica	0.81
OTU104	Bacteria;Proteobacteria;Gammaproteobacteria;Pseudomonadales;Moraxellaceae;Acinetobacter;Acinetobacter_junii	0.96
OTU105	Bacteria;Firmicutes;Clostridia;Clostridiales;Eubacteriaceae;Eubacterium;Eubacterium_coprostanoligenes	0.6
OTU106	Bacteria;Firmicutes;Clostridia;Clostridiales;Ruminococcaceae	1
OTU107	Bacteria;Bacteroidetes;Bacteroidia;Bacteroidales;Prevotellaceae;Prevotella	0.93
OTU108	Bacteria;Tenericutes;Mollicutes;Acholeplasmatales;Acholeplasmataceae;Acholeplasma	0.75
OTU109	Bacteria;Actinobacteria;Actinobacteria;Actinomycetales;Micrococcaceae;Arthrobacter;Arthrobacter_russicus	0.86
OTU110	Bacteria;Bacteroidetes;Bacteroidia;Bacteroidales;Porphyromonadaceae;Barnesiella;Barnesiella_intestinihominis	0.66
OTU111	Bacteria;Firmicutes;Clostridia;Clostridiales;Lachnospiraceae	0.93
OTU112	Bacteria;Bacteroidetes;Bacteroidia;Bacteroidales;Porphyromonadaceae	0.97
OTU113	Bacteria;Spirochaetes;Spirochaetia;Spirochaetales;Spirochaetaceae;Treponema;Treponema_porcinum	0.87
OTU114	Bacteria;Firmicutes;Clostridia;Clostridiales	0.73
OTU115	Bacteria;Firmicutes;Clostridia;Clostridiales;Lachnospiraceae	0.81
OTU116	Bacteria;Firmicutes;Clostridia;Clostridiales;Ruminococcaceae	0.98
OTU117	Bacteria;Bacteroidetes;Bacteroidia;Bacteroidales;Porphyromonadaceae;Parabacteroides	0.65
OTU118	Bacteria;Firmicutes;Clostridia;Clostridiales;Peptostreptococcaceae;Clostridium_XI	0.66
OTU119	Bacteria;Bacteroidetes;Bacteroidia;Bacteroidales	0.73
OTU120	Bacteria;Candidatus_Saccharibacteria;Unclassified;Unclassified;Unclassified;Saccharibacteria;TM7_phylum	0.91
OTU121	Bacteria;Firmicutes;Clostridia;Clostridiales;Ruminococcaceae;Ruminococcus	0.99
OTU122	Bacteria;Firmicutes;Clostridia;Clostridiales;Ruminococcaceae	0.86
OTU123	Bacteria;Proteobacteria;Alphaproteobacteria;Caulobacterales;Caulobacteraceae;Brevundimonas;Brevundimonas_nasdae	0.84
OTU124	Bacteria;Bacteroidetes;Bacteroidia;Bacteroidales;Porphyromonadaceae	0.97
OTU125	Bacteria;Firmicutes;Clostridia;Clostridiales;Ruminococcaceae	0.99
OTU126	Bacteria	1
OTU127	Bacteria;Proteobacteria;Betaproteobacteria;Burkholderiales;Oxalobacteraceae;Undibacterium;Undibacterium_oligocarboniphilum	0.94
OTU128	Bacteria;Firmicutes;Clostridia;Clostridiales;Ruminococcaceae	0.99
OTU129	Bacteria;Firmicutes;Clostridia;Clostridiales;Ruminococcaceae	0.71
OTU130	Bacteria;Actinobacteria;Actinobacteria;Bifidobacteriales;Bifidobacteriaceae;Bifidobacterium;Bifidobacterium_catenulatum	0.81
OTU131	Bacteria;Bacteroidetes;Bacteroidia;Bacteroidales;Prevotellaceae;Prevotella	1
OTU132	Bacteria;Firmicutes;Clostridia;Clostridiales	0.93
OTU133	Bacteria;Firmicutes;Clostridia;Clostridiales;Ruminococcaceae	0.71
OTU134	Bacteria;Firmicutes;Clostridia;Clostridiales;Clostridiales;Mogibacterium	0.7
OTU135	Bacteria;Firmicutes;Bacilli;Bacillales;Bacillaceae;Bacillus;Bacillus_oleronius	0.83
OTU136	Bacteria;Actinobacteria;Actinobacteria;Coriobacteriales;Coriobacteriaceae;Olsenella;Olsenella_umbonata	1
OTU137	Bacteria;Firmicutes;Clostridia;Clostridiales;Lachnospiraceae;Clostridium_XlVa;Clostridium_hylemonae	0.71
OTU138	Bacteria;Bacteroidetes;Bacteroidia;Bacteroidales;Porphyromonadaceae	0.96
OTU139	Bacteria;Spirochaetes;Spirochaetia;Spirochaetales;Spirochaetaceae;Sphaerochaeta	0.9
OTU140	Bacteria;Bacteroidetes;Bacteroidia;Bacteroidales;Bacteroidaceae;Bacteroides;Bacteroides_dorei	0.86
OTU141	Bacteria;Proteobacteria;Alphaproteobacteria;Sphingomonadales;Sphingomonadaceae;Novosphingobium;Novosphingobium_fuchskuhlense	0.89
OTU142	Bacteria;Proteobacteria;Gammaproteobacteria;Enterobacteriales;Enterobacteriaceae;Escherichia;Escherichia	1
OTU143	Bacteria;Bacteroidetes;Bacteroidia;Bacteroidales;Porphyromonadaceae	1
OTU144	Bacteria;Firmicutes;Clostridia;Clostridiales	0.88
OTU145	Bacteria;Proteobacteria;Betaproteobacteria;Burkholderiales;Comamonadaceae;Acidovorax;Acidovorax_radicis	0.75
OTU146	Bacteria;Firmicutes;Clostridia;Clostridiales;Ruminococcaceae;Faecalibacterium;Faecalibacterium_prausnitzii	0.99
OTU147	Bacteria;Firmicutes;Clostridia;Clostridiales;Ruminococcaceae;Gemmiger;Gemmiger_formicilis	0.75
OTU148	Bacteria;Firmicutes;Clostridia;Clostridiales	0.74
OTU149	Bacteria	1
OTU150	Bacteria;Bacteroidetes;Bacteroidia;Bacteroidales	0.65
OTU151	Bacteria;Firmicutes;Clostridia;Clostridiales;Ruminococcaceae;Clostridium_IV	0.96
OTU152	Bacteria;Bacteroidetes;Bacteroidia;Bacteroidales;Bacteroidaceae;Bacteroides	1
OTU153	Bacteria;Proteobacteria;Alphaproteobacteria;Rhizobiales;Methylobacteriaceae;Methylobacterium;Methylobacterium_tardum	0.8
OTU154	Bacteria;Firmicutes;Clostridia;Clostridiales	0.7
OTU155	Bacteria;Firmicutes;Clostridia;Clostridiales;Ruminococcaceae;Gemmiger;Gemmiger_formicilis	0.86
OTU156	Bacteria;Lentisphaerae;Oligosphaeria;Oligosphaerales;Oligosphaeraceae;Oligosphaera;Oligosphaera_ethanolica	1
OTU157	Bacteria;Firmicutes;Clostridia;Clostridiales;Ruminococcaceae	1
OTU158	Bacteria;Firmicutes;Clostridia;Clostridiales	0.8
OTU159	Bacteria;Firmicutes;Clostridia;Clostridiales;Lachnospiraceae	1
OTU160	Bacteria;Bacteroidetes;Bacteroidia;Bacteroidales;Prevotellaceae;Prevotella;Prevotella_stercorea	0.93
OTU161	Bacteria;Firmicutes;Clostridia;Clostridiales;Clostridiales	0.65
OTU162	Bacteria;Bacteroidetes;Sphingobacteriia;Sphingobacteriales;Chitinophagaceae;Sediminibacterium;Sediminibacterium_salmoneum	0.96
OTU163	Bacteria;Proteobacteria;Gammaproteobacteria;Pseudomonadales;Moraxellaceae;Acinetobacter	1
OTU164	Bacteria;Proteobacteria;Alphaproteobacteria;Caulobacterales;Caulobacteraceae;Brevundimonas;Brevundimonas_vancanneytii	1
OTU165	Bacteria;Actinobacteria;Actinobacteria;Coriobacteriales;Coriobacteriaceae	1
OTU166	Bacteria;Spirochaetes;Spirochaetia;Spirochaetales;Spirochaetaceae;Sphaerochaeta	0.72
OTU167	Bacteria;Firmicutes;Clostridia;Clostridiales	1
OTU168	Bacteria;Firmicutes;Clostridia;Clostridiales;Lachnospiraceae	1
OTU169	Bacteria;Bacteroidetes;Bacteroidia;Bacteroidales	0.65
OTU170	Bacteria;Proteobacteria;Betaproteobacteria;Burkholderiales;Comamonadaceae	1
OTU171	Bacteria;Bacteroidetes;Bacteroidia;Bacteroidales;Prevotellaceae;Alloprevotella;Alloprevotella_rava	0.99
OTU172	Bacteria;Bacteroidetes;Bacteroidia;Bacteroidales;Porphyromonadaceae	0.97
OTU173	Bacteria;Firmicutes;Clostridia;Clostridiales;Lachnospiraceae;Anaerostipes	0.74
OTU174	Bacteria;Firmicutes;Clostridia;Clostridiales;Lachnospiraceae;Lachnospiracea_incertae_sedis;Eubacterium_ruminantium	0.8
OTU175	Bacteria;Firmicutes;Clostridia;Clostridiales;Ruminococcaceae;Oscillibacter	0.99
OTU176	Bacteria;Bacteroidetes;Bacteroidia;Bacteroidales;Prevotellaceae;Prevotella	0.97
OTU177	Bacteria;Bacteroidetes;Bacteroidia;Bacteroidales;Prevotellaceae	0.82
OTU178	Bacteria;Verrucomicrobia;Opitutae;Puniceicoccales;Puniceicoccaceae	0.7
OTU179	Bacteria;Firmicutes;Clostridia;Clostridiales;Ruminococcaceae	0.71
OTU180	Bacteria;Firmicutes;Clostridia;Clostridiales;Ruminococcaceae	0.76
OTU181	Bacteria;Bacteroidetes;Bacteroidia;Bacteroidales;Prevotellaceae;Prevotella;Prevotella_stercorea	0.63
OTU182	Bacteria;Firmicutes;Clostridia;Clostridiales;Ruminococcaceae;Intestinimonas;Intestinimonas_butyriciproducens	0.69
OTU183	Bacteria;Bacteroidetes;Bacteroidia;Bacteroidales;Porphyromonadaceae;Porphyromonas	0.63
OTU184	Bacteria;Spirochaetes;Spirochaetia;Spirochaetales;Spirochaetaceae;Treponema	1
OTU185	Bacteria;Proteobacteria;Alphaproteobacteria;Caulobacterales;Caulobacteraceae;Phenylobacterium	0.99
OTU186	Bacteria;Firmicutes;Erysipelotrichia;Erysipelotrichales;Erysipelotrichaceae;Clostridium_XVIII	0.92
OTU187	Bacteria;Firmicutes;Clostridia;Clostridiales;Lachnospiraceae	0.99
OTU188	Bacteria;Firmicutes;Clostridia;Clostridiales;Ruminococcaceae;Ruminococcus;Ruminococcus_bromii	1
OTU189	Bacteria;Proteobacteria;Alphaproteobacteria;Caulobacterales;Caulobacteraceae;Caulobacter	0.83
OTU190	Bacteria;Bacteroidetes;Bacteroidia;Bacteroidales;Porphyromonadaceae	0.93
OTU191	Bacteria;Firmicutes;Clostridia;Clostridiales	0.66
OTU192	Bacteria;Acidobacteria;Acidobacteria_Gp1;Unclassified;Unclassified;Gp1;Unclassified	1
OTU193	Bacteria;Firmicutes;Clostridia;Clostridiales	1
OTU194	Bacteria;Fibrobacteres;Fibrobacteria;Fibrobacterales;Fibrobacteraceae;Fibrobacter;Fibrobacter_succinogenes	1
OTU195	Bacteria	0.99
OTU196	Bacteria;Bacteroidetes;Bacteroidia;Bacteroidales;Bacteroidaceae;Bacteroides	1
OTU197	Bacteria;Proteobacteria;Deltaproteobacteria;Desulfovibrionales;Desulfovibrionaceae;Desulfovibrio	1
OTU198	Bacteria;Firmicutes;Clostridia;Clostridiales;Ruminococcaceae	0.71
OTU199	Bacteria;Proteobacteria;Gammaproteobacteria;Pseudomonadales;Pseudomonadaceae;Pseudomonas	1
OTU200	Bacteria;Bacteroidetes;Bacteroidia;Bacteroidales;Prevotellaceae;Prevotella	1
OTU201	Bacteria;Proteobacteria;Gammaproteobacteria;Pseudomonadales;Moraxellaceae;Enhydrobacter;Moraxella_osloensis	1
OTU202	Bacteria;Firmicutes;Clostridia;Clostridiales;Ruminococcaceae;Oscillibacter;Oscillibacter_valericigenes	0.79
OTU203	Bacteria;Actinobacteria;Actinobacteria;Acidimicrobiales;Acidimicrobiaceae;Ilumatobacter	1
OTU204	Bacteria;Actinobacteria;Actinobacteria;Actinomycetales;Propionibacteriaceae;Propionibacterium;Propionibacterium_acnes	1
OTU205	Bacteria;Actinobacteria;Actinobacteria;Acidimicrobiales	0.91
OTU206	Bacteria;Bacteroidetes;Bacteroidia;Bacteroidales;Porphyromonadaceae	0.99
OTU207	Bacteria;Firmicutes;Clostridia;Clostridiales;Lachnospiraceae	0.97
OTU208	Bacteria;Candidatus_Saccharibacteria;Unclassified;Unclassified;Unclassified;Saccharibacteria;Unclassified	0.88
OTU209	Bacteria;Firmicutes;Clostridia;Clostridiales;Lachnospiraceae	1
OTU210	Bacteria;Bacteroidetes;Bacteroidia;Bacteroidales;Porphyromonadaceae;Barnesiella	0.72
OTU211	Bacteria;Bacteroidetes;Bacteroidia;Bacteroidales;Porphyromonadaceae;Barnesiella;Barnesiella_intestinihominis	0.68
OTU212	Bacteria;Proteobacteria;Gammaproteobacteria;Pasteurellales;Pasteurellaceae;Haemophilus;Haemophilus_parainfluenzae	0.96
OTU213	Bacteria;Actinobacteria;Actinobacteria;Actinomycetales;Nocardiaceae;Rhodococcus;Rhodococcus_jialingiae	0.87
OTU214	Bacteria;Bacteroidetes;Bacteroidia;Bacteroidales;Rikenellaceae;Alistipes;Alistipes_finegoldii	1
OTU215	Bacteria;Bacteroidetes;Bacteroidia;Bacteroidales;Porphyromonadaceae	0.9
OTU216	Bacteria;Firmicutes;Erysipelotrichia;Erysipelotrichales;Erysipelotrichaceae;Faecalicoccus;Faecalicoccus_acidiformans	0.69
OTU217	Bacteria;Bacteroidetes;Bacteroidia;Bacteroidales;Rikenellaceae;Alistipes;Alistipes_shahii	0.64
OTU218	Bacteria;Proteobacteria;Gammaproteobacteria;Pseudomonadales;Moraxellaceae;Psychrobacter;Psychrobacter_sanguinis	1
OTU219	Bacteria;Firmicutes;Clostridia;Clostridiales;Clostridiales	0.74
OTU220	Bacteria;Bacteroidetes;Bacteroidia;Bacteroidales;Prevotellaceae;Alloprevotella;Alloprevotella_rava	0.96
OTU221	Bacteria;Firmicutes;Clostridia;Clostridiales	0.68
OTU222	Bacteria;Bacteroidetes;Bacteroidia;Bacteroidales;Porphyromonadaceae	0.82
OTU223	Bacteria;Proteobacteria;Betaproteobacteria;Methylophilales;Methylophilaceae;Methylotenera;Methylotenera_versatilis	0.65
OTU224	Bacteria;Firmicutes;Clostridia;Clostridiales;Ruminococcaceae	0.98
OTU225	Bacteria;Firmicutes;Clostridia;Clostridiales;Ruminococcaceae	0.72
OTU226	Bacteria;Firmicutes;Clostridia;Clostridiales;Ruminococcaceae;Flavonifractor;Flavonifractor_plautii	0.89
OTU227	Bacteria;Spirochaetes;Spirochaetia;Spirochaetales;Spirochaetaceae;Treponema	0.9
OTU228	Bacteria;Firmicutes;Clostridia;Clostridiales;Ruminococcaceae	0.98
OTU229	Bacteria;Bacteroidetes;Bacteroidia;Bacteroidales;Prevotellaceae;Prevotella;Prevotella_intermedia	0.97
OTU230	Bacteria;Firmicutes;Clostridia;Clostridiales;Ruminococcaceae;Clostridium_IV;Clostridium_leptum	0.84
OTU231	Bacteria;Bacteroidetes;Bacteroidia;Bacteroidales;Prevotellaceae;Alloprevotella;Alloprevotella_tannerae	1
OTU232	Bacteria;Proteobacteria;Alphaproteobacteria;Rhizobiales;Bradyrhizobiaceae;Bradyrhizobium;Bradyrhizobium_oligotrophicum	0.9
OTU233	Bacteria;Firmicutes;Clostridia;Clostridiales;Ruminococcaceae	0.99
OTU234	Bacteria;Firmicutes;Erysipelotrichia;Erysipelotrichales;Erysipelotrichaceae	0.82
OTU235	Bacteria;Bacteroidetes;Bacteroidia;Bacteroidales;Bacteroidaceae;Bacteroides;Bacteroides_cellulosilyticus	0.85
OTU236	Bacteria;Firmicutes;Negativicutes;Selenomonadales;Veillonellaceae;Selenomonas;Selenomonas_sputigena	1
OTU237	Bacteria;Firmicutes;Clostridia;Clostridiales;Lachnospiraceae;Fusicatenibacter;Fusicatenibacter_saccharivorans	1
OTU238	Bacteria;Bacteroidetes;Bacteroidia;Bacteroidales;Porphyromonadaceae;Barnesiella;Barnesiella_intestinihominis	0.65
OTU239	Bacteria;Firmicutes;Clostridia;Clostridiales;Ruminococcaceae;Clostridium_IV;Clostridium_methylpentosum	0.72
OTU240	Bacteria;Proteobacteria;Alphaproteobacteria;Rhizobiales;Rhizobiaceae;Ensifer;Ensifer_morelensis	0.72
OTU241	Bacteria	1
OTU242	Bacteria;Bacteroidetes;Bacteroidia;Bacteroidales;Prevotellaceae	0.65
OTU243	Bacteria;Firmicutes;Clostridia;Clostridiales	1
OTU244	Bacteria;Firmicutes;Clostridia;Clostridiales;Ruminococcaceae	0.97
OTU245	Bacteria;Bacteroidetes;Bacteroidia;Bacteroidales;Porphyromonadaceae	0.74
OTU246	Bacteria;Proteobacteria;Deltaproteobacteria	0.71
OTU247	Bacteria;Bacteroidetes;Bacteroidia;Bacteroidales;Porphyromonadaceae;Porphyromonas;Porphyromonas_endodontalis	1
OTU248	Bacteria;Firmicutes;Clostridia;Clostridiales;Lachnospiraceae;Coprococcus;Coprococcus_catus	1
OTU249	Bacteria;Firmicutes;Clostridia;Clostridiales	0.77
OTU250	Bacteria;Armatimonadetes;Chthonomonadetes;Chthonomonadales;Chthonomonadaceae;Chthonomonas;Unclassified	1
OTU251	Bacteria;Firmicutes;Clostridia;Clostridiales;Ruminococcaceae;Clostridium_IV;Clostridium_sporosphaeroides	0.65
OTU252	Bacteria;Firmicutes;Bacilli;Lactobacillales;Streptococcaceae;Streptococcus;Streptococcus_oralis	1
OTU253	Bacteria;Firmicutes;Clostridia;Clostridiales;Ruminococcaceae;Oscillibacter;Oscillibacter_ruminantium	0.94
OTU254	Bacteria;Firmicutes;Clostridia;Clostridiales;Lachnospiraceae;Clostridium_XlVa	0.74
OTU255	Bacteria;Firmicutes;Clostridia;Clostridiales;Lachnospiraceae	0.99
OTU256	Bacteria;Bacteroidetes;Bacteroidia;Bacteroidales;Prevotellaceae;Prevotella	1
OTU257	Bacteria;Proteobacteria;Epsilonproteobacteria;Campylobacterales;Helicobacteraceae;Helicobacter;Helicobacter_typhlonius	1
OTU258	Bacteria;Bacteroidetes;Bacteroidia;Bacteroidales;Prevotellaceae;Alloprevotella;Alloprevotella_rava	0.64
OTU259	Bacteria;Firmicutes;Clostridia;Clostridiales;Ruminococcaceae	0.98
OTU260	Bacteria;Bacteroidetes;Bacteroidia;Bacteroidales;Prevotellaceae;Prevotella	0.81
OTU261	Bacteria;Fusobacteria;Fusobacteriia;Fusobacteriales;Fusobacteriaceae;Fusobacterium;Fusobacterium_nucleatum	1
OTU262	Bacteria;Bacteroidetes;Bacteroidia;Bacteroidales;Porphyromonadaceae;Butyricimonas;Butyricimonas_virosa	1
OTU263	Bacteria;Firmicutes;Clostridia;Clostridiales;Clostridiales	0.69
OTU264	Bacteria;Actinobacteria;Actinobacteria;Actinomycetales;Micrococcaceae;Kocuria;Kocuria_palustris	0.76
OTU265	Bacteria;Firmicutes;Clostridia;Clostridiales	0.86
OTU266	Bacteria;Proteobacteria;Deltaproteobacteria;Myxococcales	1
OTU267	Bacteria;Bacteroidetes;Bacteroidia;Bacteroidales	0.62
OTU268	Bacteria;Firmicutes;Clostridia;Clostridiales;Ruminococcaceae;Oscillibacter;Oscillibacter_ruminantium	0.79
OTU269	Bacteria;Firmicutes;Negativicutes;Selenomonadales;Veillonellaceae;Megasphaera;Megasphaera_indica	0.62
OTU270	Bacteria;Bacteroidetes;Bacteroidia;Bacteroidales;Porphyromonadaceae	0.86
OTU271	Bacteria;Firmicutes;Clostridia;Clostridiales;Peptostreptococcaceae;Filifactor;Filifactor_villosus	1
OTU272	Bacteria;Firmicutes;Clostridia;Clostridiales;Ruminococcaceae;Ruminococcus;Ruminococcus_callidus	0.72
OTU273	Bacteria;Firmicutes;Clostridia;Clostridiales;Lachnospiraceae	0.98
OTU274	Bacteria;Firmicutes;Bacilli;Lactobacillales;Streptococcaceae;Streptococcus;Streptococcus_salivarius	1
OTU275	Bacteria;Bacteroidetes;Bacteroidia;Bacteroidales;Porphyromonadaceae;Barnesiella	0.8
OTU276	Bacteria	1
OTU277	Bacteria;Firmicutes;Clostridia;Clostridiales;Lachnospiraceae	1
OTU278	Bacteria;Firmicutes;Clostridia;Clostridiales	0.99
OTU279	Bacteria;Proteobacteria;Alphaproteobacteria;Sphingomonadales;Sphingomonadaceae;Sphingomonas;Sphingomonas_sediminicola	0.83
OTU280	Bacteria;Firmicutes;Clostridia;Clostridiales;Ruminococcaceae	0.6
OTU281	Bacteria;Proteobacteria;Alphaproteobacteria	1
OTU282	Bacteria;Spirochaetes;Spirochaetia;Spirochaetales;Spirochaetaceae;Treponema;Treponema_porcinum	0.95
OTU283	Bacteria;Firmicutes;Clostridia;Clostridiales;Ruminococcaceae;Ruminococcus	0.79
OTU284	Bacteria;Firmicutes;Clostridia;Clostridiales;Lachnospiraceae	1
OTU285	Bacteria;Firmicutes;Clostridia;Clostridiales;Lachnospiraceae;Clostridium_XlVa	0.81
OTU286	Bacteria;Firmicutes;Clostridia;Clostridiales	0.79
OTU287	Bacteria;Firmicutes;Bacilli;Bacillales;Planococcaceae;Lysinibacillus;Lysinibacillus_xylanilyticus	0.97
OTU288	Bacteria;Firmicutes;Clostridia;Clostridiales;Ruminococcaceae	0.95
OTU289	Bacteria;Firmicutes;Clostridia;Clostridiales;Lachnospiraceae	1
OTU290	Bacteria;Proteobacteria;Betaproteobacteria;Burkholderiales;Sutterellaceae;Parasutterella;Parasutterella_excrementihominis	1
OTU291	Bacteria;Bacteroidetes;Flavobacteriia;Flavobacteriales;Flavobacteriaceae	0.68
OTU292	Bacteria;Firmicutes;Clostridia;Clostridiales;Lachnospiraceae	0.93
OTU293	Bacteria;Bacteroidetes;Bacteroidia;Bacteroidales;Prevotellaceae;Prevotella;Prevotella_pleuritidis	1
OTU294	Bacteria;Actinobacteria;Actinobacteria;Coriobacteriales;Coriobacteriaceae;Collinsella;Collinsella_aerofaciens	1
OTU295	Bacteria;Firmicutes;Clostridia;Clostridiales;Peptococcaceae;Peptococcus;Peptococcus_niger	0.76
OTU296	Bacteria;Bacteroidetes;Bacteroidia;Bacteroidales;Porphyromonadaceae;Parabacteroides	0.62
OTU297	Bacteria;Firmicutes;Clostridia;Clostridiales	0.65
OTU298	Bacteria;Firmicutes;Clostridia;Clostridiales;Ruminococcaceae	0.77
OTU299	Bacteria;Bacteroidetes;Bacteroidia;Bacteroidales;Prevotellaceae;Prevotella;Prevotella_stercorea	0.94
OTU300	Bacteria;Firmicutes;Clostridia;Clostridiales;Lachnospiraceae;Hungatella;Hungatella_effluvii	0.61
OTU301	Bacteria;Candidatus_Saccharibacteria;Unclassified;Unclassified;Unclassified;Saccharibacteria;Unclassified	1
OTU302	Bacteria;Firmicutes;Clostridia;Clostridiales;Ruminococcaceae	0.96
OTU303	Bacteria;Spirochaetes;Spirochaetia;Spirochaetales;Spirochaetaceae	0.67
OTU304	Bacteria;Firmicutes;Clostridia;Clostridiales;Ruminococcaceae	0.81
OTU305	Bacteria;Actinobacteria;Actinobacteria;Coriobacteriales;Coriobacteriaceae	1
OTU306	Bacteria;Firmicutes;Clostridia;Clostridiales	0.78
OTU307	Bacteria;Firmicutes;Clostridia;Clostridiales;Ruminococcaceae;Anaerofilum	0.73
OTU308	Bacteria;Bacteroidetes;Bacteroidia;Bacteroidales;Prevotellaceae;Prevotella;Prevotella_baroniae	1
OTU309	Bacteria;Bacteroidetes;Bacteroidia;Bacteroidales;Porphyromonadaceae	0.98
OTU310	Bacteria;Fibrobacteres;Fibrobacteria;Fibrobacterales;Fibrobacteraceae;Fibrobacter;Fibrobacter_intestinalis	1
OTU311	Bacteria;Firmicutes;Bacilli;Lactobacillales;Lactobacillaceae;Lactobacillus;Lactobacillus_aviarius	1
OTU312	Bacteria;Firmicutes;Clostridia;Clostridiales;Ruminococcaceae;Clostridium_IV;Clostridium_leptum	0.88
OTU313	Bacteria;Proteobacteria;Gammaproteobacteria;Oceanospirillales;Halomonadaceae;Halomonas;Halomonas_kenyensis	0.64
OTU314	Bacteria;Firmicutes;Clostridia;Clostridiales	1
OTU315	Bacteria	1
OTU316	Bacteria;Firmicutes;Clostridia;Clostridiales;Peptostreptococcaceae;Romboutsia;Romboutsia_sedimentorum	0.7
OTU317	Bacteria;Proteobacteria;Deltaproteobacteria	0.73
OTU318	Bacteria;Firmicutes;Clostridia;Clostridiales;Ruminococcaceae;Butyricicoccus;Butyricicoccus_pullicaecorum	0.99
OTU319	Bacteria;Cyanobacteria;Cyanobacteria;Unclassified	0.8
OTU320	Bacteria;Proteobacteria;Deltaproteobacteria;Desulfovibrionales;Desulfovibrionaceae;Desulfovibrio;Desulfovibrio_piger	0.94
OTU321	Bacteria;Firmicutes;Erysipelotrichia;Erysipelotrichales;Erysipelotrichaceae	0.65
OTU322	Bacteria;Firmicutes;Clostridia;Clostridiales;Lachnospiraceae	1
OTU323	Bacteria;Bacteroidetes;Bacteroidia;Bacteroidales;Bacteroidaceae;Bacteroides	0.73
OTU324	Bacteria	1
OTU325	Bacteria;Firmicutes;Clostridia;Clostridiales;Lachnospiraceae	0.89
OTU326	Bacteria;Proteobacteria;Alphaproteobacteria;Rhizobiales;Beijerinckiaceae;Chelatococcus;Chelatococcus_caeni	0.77
OTU327	Bacteria;Spirochaetes;Spirochaetia;Spirochaetales;Spirochaetaceae;Treponema	1
OTU328	Bacteria;Proteobacteria;Deltaproteobacteria;Desulfovibrionales;Desulfovibrionaceae;Desulfovibrio;Desulfovibrio_piger	0.83
OTU329	Bacteria;Actinobacteria;Actinobacteria;Actinomycetales;Dermabacteraceae;Brachybacterium;Brachybacterium_conglomeratum	0.87
OTU330	Bacteria;Firmicutes;Clostridia;Clostridiales	0.62
OTU331	Bacteria;Proteobacteria;Deltaproteobacteria;Desulfovibrionales;Desulfovibrionaceae;Desulfovibrio;Desulfovibrio_piger	0.84
OTU332	Bacteria;Firmicutes;Erysipelotrichia;Erysipelotrichales;Erysipelotrichaceae;Kandleria;Kandleria_vitulina	0.87
OTU333	Bacteria	1
OTU334	Bacteria;Firmicutes;Clostridia;Clostridiales;Ruminococcaceae	0.95
OTU335	Bacteria;Proteobacteria;Gammaproteobacteria;Pseudomonadales;Moraxellaceae;Alkanindiges;Alkanindiges_illinoisensis	0.82
OTU336	Bacteria;Firmicutes;Negativicutes;Selenomonadales;Veillonellaceae;Veillonella;Veillonella_dispar	0.98
OTU337	Bacteria;Bacteroidetes;Flavobacteriia;Flavobacteriales;Flavobacteriaceae;Chryseobacterium;Chryseobacterium_haifense	0.6
OTU338	Bacteria	1
OTU339	Bacteria	1
OTU340	Bacteria;Firmicutes;Clostridia;Clostridiales;Ruminococcaceae;Intestinimonas;Intestinimonas_butyriciproducens	0.65
OTU341	Bacteria;Proteobacteria;Alphaproteobacteria;Rhodospirillales;Rhodospirillaceae	0.72
OTU342	Bacteria;Firmicutes;Clostridia;Clostridiales;Ruminococcaceae;Clostridium_III	0.71
OTU343	Bacteria;Proteobacteria;Gammaproteobacteria;Aeromonadales;Succinivibrionaceae;Ruminobacter;Ruminobacter_amylophilus	0.77
OTU344	Bacteria;Proteobacteria;Alphaproteobacteria	0.86
OTU345	Bacteria;Bacteroidetes;Bacteroidia;Bacteroidales;Prevotellaceae;Prevotella	0.96
OTU346	Bacteria;Proteobacteria;Deltaproteobacteria;Myxococcales	0.98
OTU347	Bacteria;Firmicutes;Clostridia;Clostridiales	0.88
OTU348	Bacteria;Firmicutes;Clostridia;Clostridiales	0.89
OTU349	Bacteria;Firmicutes;Bacilli;Lactobacillales;Lactobacillaceae;Lactobacillus;Lactobacillus_panis	0.99
OTU350	Bacteria;Firmicutes;Bacilli;Lactobacillales;Enterococcaceae;Enterococcus	1
OTU351	Bacteria;Planctomycetes;Planctomycetia;Planctomycetales;Planctomycetaceae	1
OTU352	Bacteria;Firmicutes;Clostridia;Clostridiales;Ruminococcaceae	1
OTU353	Bacteria;Bacteroidetes	0.99
OTU354	Bacteria;Firmicutes;Clostridia;Clostridiales;Lachnospiraceae;Clostridium_XlVa	0.82
OTU355	Bacteria;Bacteroidetes;Bacteroidia;Bacteroidales	1
OTU356	Bacteria;Proteobacteria;Alphaproteobacteria;Rhizobiales;Methylobacteriaceae;Methylobacterium;Methylobacterium_tarhaniae	1
OTU357	Bacteria;Proteobacteria;Betaproteobacteria;Burkholderiales;Oxalobacteraceae;Undibacterium	0.95
OTU358	Bacteria;Firmicutes;Bacilli;Lactobacillales;Lactobacillaceae;Lactobacillus;Lactobacillus_mucosae	1
OTU359	Bacteria;Bacteroidetes	0.99
OTU360	Bacteria;Bacteroidetes;Bacteroidia;Bacteroidales;Porphyromonadaceae;Parabacteroides	0.69
OTU361	Bacteria;Proteobacteria;Alphaproteobacteria;Rhizobiales;Brucellaceae;Brucella;Brucella_melitensis	0.95
OTU362	Bacteria;Proteobacteria;Betaproteobacteria;Burkholderiales	0.87
OTU363	Bacteria;Bacteroidetes;Bacteroidia;Bacteroidales;Bacteroidaceae;Bacteroides;Bacteroides_plebeius	1
OTU364	Bacteria;Proteobacteria;Gammaproteobacteria;Aeromonadales;Succinivibrionaceae;Succinivibrio;Succinivibrio_dextrinosolvens	1
OTU365	Bacteria;Firmicutes;Clostridia;Clostridiales;Lachnospiraceae;Clostridium_XlVa;Clostridium_aldenense	0.99
OTU366	Bacteria;Proteobacteria;Betaproteobacteria;Burkholderiales;Burkholderiales_incertae_sedis;Tepidimonas;Tepidimonas_taiwanensis	1
OTU367	Bacteria;Firmicutes;Clostridia;Clostridiales;Lachnospiraceae;Clostridium_XlVa	0.86
OTU368	Bacteria;Proteobacteria;Betaproteobacteria;Burkholderiales;Oxalobacteraceae;Massilia	1
OTU369	Bacteria	1
OTU370	Bacteria;Proteobacteria;Gammaproteobacteria;Pseudomonadales;Pseudomonadaceae;Rhizobacter;Rhizobacter_fulvus	0.62
OTU371	Bacteria;Proteobacteria;Alphaproteobacteria	0.8
OTU372	Bacteria;Proteobacteria;Alphaproteobacteria;Rhizobiales	0.99
OTU373	Bacteria;Firmicutes;Clostridia;Clostridiales	0.62
OTU374	Bacteria;Firmicutes;Clostridia;Clostridiales	0.95
OTU375	Bacteria;Spirochaetes;Spirochaetia;Spirochaetales;Spirochaetaceae;Treponema;Treponema_bryantii	1
OTU376	Bacteria	1
OTU377	Bacteria;Firmicutes;Clostridia;Clostridiales;Ruminococcaceae	1
OTU378	Bacteria;Bacteroidetes;Bacteroidia;Bacteroidales;Porphyromonadaceae;Tannerella;Tannerella_forsythia	1
OTU379	Bacteria;Bacteroidetes;Bacteroidia;Bacteroidales;Porphyromonadaceae	1
OTU380	Bacteria;Actinobacteria;Actinobacteria;Acidimicrobiales;Iamiaceae;Aquihabitans;Aquihabitans_daechungensis	1
OTU381	Bacteria;Proteobacteria;Alphaproteobacteria	0.9
OTU382	Bacteria;Actinobacteria;Actinobacteria;Actinomycetales;Promicromonosporaceae;Cellulosimicrobium	1
OTU383	Bacteria;Bacteroidetes;Bacteroidia;Bacteroidales;Prevotellaceae;Alloprevotella;Alloprevotella_rava	0.95
OTU384	Bacteria;Firmicutes;Clostridia;Clostridiales	0.84
OTU385	Bacteria	1
OTU386	Bacteria;Firmicutes;Clostridia;Clostridiales;Clostridiaceae;Clostridium_sensu_stricto	1
OTU387	Bacteria;Proteobacteria;Alphaproteobacteria;Rhizobiales;Methylobacteriaceae;Methylobacterium;Methylobacterium_gossipiicola	0.62
OTU388	Bacteria;Firmicutes;Clostridia;Clostridiales;Ruminococcaceae;Clostridium_IV;Clostridium_methylpentosum	0.89
OTU389	Bacteria;Firmicutes;Negativicutes;Selenomonadales;Acidaminococcaceae;Phascolarctobacterium;Phascolarctobacterium_faecium	1
OTU390	Bacteria;Firmicutes;Clostridia;Clostridiales;Ruminococcaceae;Ruminococcus;Ruminococcus_bromii	0.99
OTU391	Bacteria;Actinobacteria;Actinobacteria;Actinomycetales;Pseudonocardiaceae	0.93
OTU392	Bacteria;Bacteroidetes;Bacteroidia;Bacteroidales;Prevotellaceae;Prevotella	0.86
OTU393	Bacteria;Verrucomicrobia	0.63
OTU394	Bacteria;Acidobacteria;Acidobacteria_Gp6;Unclassified;Unclassified;Gp6;Unclassified	0.99
OTU395	Bacteria;Firmicutes;Clostridia;Clostridiales;Ruminococcaceae;Intestinimonas;Intestinimonas_butyriciproducens	0.75
OTU396	Bacteria;Bacteroidetes;Bacteroidia;Bacteroidales;Prevotellaceae;Prevotella	1
OTU397	Bacteria;Proteobacteria;Alphaproteobacteria;Rhodospirillales;Rhodospirillaceae	0.66
OTU398	Bacteria;Firmicutes;Clostridia;Clostridiales;Ruminococcaceae	0.88
OTU399	Bacteria;Firmicutes;Bacilli;Lactobacillales;Lactobacillaceae;Lactobacillus;Lactobacillus_acetotolerans	0.99
OTU400	Bacteria;Bacteroidetes;Bacteroidia;Bacteroidales;Porphyromonadaceae;Barnesiella;Barnesiella_intestinihominis	0.7
OTU401	Bacteria;Actinobacteria;Actinobacteria;Coriobacteriales;Coriobacteriaceae;Olsenella	1
OTU402	Bacteria;Proteobacteria;Gammaproteobacteria;Enterobacteriales;Enterobacteriaceae;Serratia;Serratia_marcescens	0.98
OTU403	Bacteria;Firmicutes;Clostridia;Clostridiales	0.99
OTU404	Bacteria;Firmicutes;Erysipelotrichia;Erysipelotrichales;Erysipelotrichaceae;Faecalicoccus;Faecalicoccus_pleomorphus	0.66
OTU405	Bacteria;Firmicutes;Bacilli;Lactobacillales;Lactobacillaceae;Pediococcus;Pediococcus_cellicola	1
OTU406	Bacteria;Proteobacteria;Betaproteobacteria;Burkholderiales;Comamonadaceae;Unclassified;Kinneretia_asaccharophila	0.89
OTU407	Bacteria;Proteobacteria;Betaproteobacteria;Burkholderiales;Oxalobacteraceae;Herbaspirillum;Herbaspirillum_huttiense	0.96
OTU408	Bacteria;Firmicutes;Clostridia;Clostridiales;Eubacteriaceae;Eubacterium;Eubacterium_infirmum	0.79
OTU409	Bacteria;Verrucomicrobia;Unclassified;Unclassified;Unclassified;Unclassified;Unclassified	0.85
OTU410	Bacteria;Fusobacteria;Fusobacteriia;Fusobacteriales;Leptotrichiaceae;Leptotrichia;Leptotrichia_buccalis	1
OTU411	Bacteria;Firmicutes	0.61
OTU412	Bacteria;Firmicutes;Clostridia;Clostridiales;Ruminococcaceae;Clostridium_IV	0.93
OTU413	Bacteria;Firmicutes;Clostridia;Clostridiales;Ruminococcaceae;Clostridium_IV	0.77
OTU414	Bacteria;Proteobacteria;Alphaproteobacteria;Rhizobiales;Hyphomicrobiaceae	1
OTU415	Bacteria;Proteobacteria;Betaproteobacteria;Burkholderiales	0.78
OTU416	Bacteria;Firmicutes;Erysipelotrichia;Erysipelotrichales;Erysipelotrichaceae;Erysipelothrix	0.66
OTU417	Bacteria;Firmicutes;Clostridia;Clostridiales;Ruminococcaceae	0.63
OTU418	Bacteria;Firmicutes;Clostridia;Clostridiales	0.93
OTU419	Bacteria;Proteobacteria;Gammaproteobacteria;Pasteurellales;Pasteurellaceae	1
OTU420	Bacteria;Actinobacteria;Actinobacteria;Acidimicrobiales;Iamiaceae;Iamia;Iamia_majanohamensis	1
OTU421	Bacteria;Firmicutes;Clostridia;Clostridiales	0.81
OTU422	Bacteria;Cyanobacteria;Cyanobacteria;Unclassified;Family_I;GpI;Calothrix_desertica	1
OTU423	Bacteria;Firmicutes;Clostridia;Clostridiales;Ruminococcaceae;Butyricicoccus;Butyricicoccus_pullicaecorum	0.99
OTU424	Bacteria;Firmicutes;Clostridia;Clostridiales;Clostridiaceae;Clostridium_sensu_stricto;Clostridium_chartatabidum	0.72
OTU425	Bacteria;Bacteroidetes;Bacteroidia;Bacteroidales;Prevotellaceae;Prevotella;Prevotella_copri	1
OTU426	Bacteria	1
OTU427	Bacteria;Firmicutes;Bacilli;Bacillales;Bacillales;Exiguobacterium;Exiguobacterium_mexicanum	0.85
OTU428	Bacteria;Proteobacteria;Alphaproteobacteria;Sphingomonadales;Sphingomonadaceae;Sphingobium;Sphingobium_limneticum	0.98
OTU429	Bacteria;Firmicutes;Erysipelotrichia;Erysipelotrichales;Erysipelotrichaceae;Turicibacter;Turicibacter_sanguinis	1
OTU430	Bacteria;Firmicutes;Bacilli;Bacillales;Bacillales;Gemella;Gemella_sanguinis	1
OTU431	Bacteria;Firmicutes;Clostridia;Clostridiales;Ruminococcaceae	0.76
OTU432	Bacteria;Firmicutes;Erysipelotrichia;Erysipelotrichales;Erysipelotrichaceae;Clostridium_XVIII	0.73
OTU433	Bacteria;Proteobacteria;Alphaproteobacteria;Rhizobiales;Bradyrhizobiaceae;Bosea;Bosea_vestrisii	1
OTU434	Bacteria;Proteobacteria;Gammaproteobacteria;Xanthomonadales;Xanthomonadaceae;Stenotrophomonas;Stenotrophomonas_maltophilia	1
OTU435	Bacteria;Firmicutes;Clostridia;Clostridiales	0.69
OTU436	Bacteria;Firmicutes;Clostridia;Clostridiales	0.91
OTU437	Bacteria;Actinobacteria;Actinobacteria;Actinomycetales;Corynebacteriaceae;Corynebacterium;Corynebacterium_suicordis	1
OTU438	Bacteria;Actinobacteria;Actinobacteria;Coriobacteriales;Coriobacteriaceae	1
OTU439	Bacteria;Bacteroidetes;Bacteroidia;Bacteroidales;Porphyromonadaceae;Parabacteroides;Parabacteroides_distasonis	0.63
OTU440	Bacteria;Proteobacteria;Gammaproteobacteria;Enterobacteriales;Enterobacteriaceae;Pluralibacter;Pluralibacter_gergoviae	0.69
OTU441	Bacteria;Firmicutes;Clostridia;Clostridiales;Lachnospiraceae;Clostridium_XlVa	0.69
OTU442	Bacteria;Firmicutes;Clostridia;Clostridiales	0.87
OTU443	Bacteria;Deferribacteres;Deferribacteres;Deferribacterales;Deferribacteraceae;Mucispirillum;Mucispirillum_schaedleri	1
OTU444	Bacteria;Firmicutes;Erysipelotrichia;Erysipelotrichales;Erysipelotrichaceae	0.82
OTU445	Bacteria;Firmicutes;Clostridia;Clostridiales;Lachnospiraceae	1
OTU446	Bacteria;Proteobacteria;Epsilonproteobacteria;Campylobacterales;Campylobacteraceae;Campylobacter;Campylobacter_fetus	1
OTU447	Bacteria;Proteobacteria;Alphaproteobacteria;Rhodospirillales;Acetobacteraceae;Roseomonas;Roseomonas_cervicalis	0.64
OTU448	Bacteria;Firmicutes;Clostridia;Clostridiales;Lachnospiraceae;Clostridium_XlVa	0.71
OTU449	Bacteria;Proteobacteria;Betaproteobacteria;Burkholderiales;Alcaligenaceae;Achromobacter;Achromobacter_aegrifaciens	0.99
OTU450	Bacteria;Firmicutes;Clostridia;Clostridiales	1
OTU451	Bacteria;Acidobacteria;Acidobacteria_Gp6;Unclassified;Unclassified;Gp6;Unclassified	1
OTU452	Bacteria;Proteobacteria;Deltaproteobacteria;Desulfovibrionales;Desulfovibrionaceae;Desulfovibrio;Desulfovibrio_litoralis	0.6
OTU453	Bacteria;Firmicutes;Clostridia;Clostridiales;Lachnospiraceae;Ruminococcus2;Ruminococcus_torques	0.96
OTU454	Bacteria;Proteobacteria;Deltaproteobacteria;Desulfovibrionales;Desulfovibrionaceae;Desulfovibrio;Desulfovibrio_piger	0.65
OTU455	Bacteria;Firmicutes;Clostridia;Clostridiales;Lachnospiraceae;Blautia	0.63
OTU456	Bacteria;Firmicutes;Clostridia;Clostridiales;Lachnospiraceae;Dorea;Dorea_longicatena	0.92
OTU457	Bacteria;Firmicutes;Clostridia;Clostridiales;Clostridiales;Anaerovorax;Anaerovorax_odorimutans	0.84
OTU458	Bacteria;Firmicutes;Clostridia;Clostridiales	0.73
OTU459	Bacteria	0.98
OTU460	Bacteria;Firmicutes;Clostridia;Clostridiales;Ruminococcaceae	0.98
OTU461	Bacteria;Firmicutes;Clostridia;Clostridiales;Lachnospiraceae	0.99
OTU462	Bacteria;Actinobacteria;Actinobacteria;Actinomycetales;Micrococcaceae	1
OTU463	Bacteria;Firmicutes;Clostridia;Clostridiales;Ruminococcaceae;Ruminococcus;Ruminococcus_flavefaciens	0.88
OTU464	Bacteria;Firmicutes	0.64
OTU465	Bacteria;Firmicutes;Clostridia;Clostridiales;Ruminococcaceae	0.77
OTU466	Bacteria;Deinococcus-Thermus;Deinococci;Deinococcales;Deinococcaceae;Deinococcus;Deinococcus_wulumuqiensis	0.99
OTU467	Bacteria;Acidobacteria;Acidobacteria_Gp5;Unclassified;Unclassified;Gp5;Unclassified	1
OTU468	Bacteria;Bacteroidetes;Bacteroidia;Bacteroidales;Rikenellaceae;Alistipes	1
OTU469	Bacteria;Actinobacteria;Actinobacteria;Bifidobacteriales;Bifidobacteriaceae;Scardovia;Scardovia_wiggsiae	1
OTU470	Bacteria;Firmicutes;Clostridia;Clostridiales;Ruminococcaceae	0.92
OTU471	Bacteria;Actinobacteria;Actinobacteria;Coriobacteriales;Coriobacteriaceae;Olsenella;Olsenella_uli	0.84
OTU472	Bacteria;Synergistetes;Synergistia;Synergistales;Synergistaceae;Fretibacterium;Fretibacterium_fastidiosum	1
OTU473	Bacteria;Bacteroidetes	1
OTU474	Bacteria;Firmicutes;Clostridia;Clostridiales;Ruminococcaceae;Anaerofilum;Anaerofilum_pentosovorans	0.69
OTU475	Bacteria;Firmicutes;Clostridia;Clostridiales;Lachnospiraceae;Clostridium_XlVa;Clostridium_polysaccharolyticum	0.65
OTU476	Bacteria	1
OTU477	Bacteria;Bacteroidetes;Bacteroidia;Bacteroidales;Prevotellaceae;Prevotella	1
OTU478	Bacteria;Firmicutes;Clostridia;Clostridiales;Lachnospiraceae	0.73
OTU479	Bacteria;Firmicutes;Bacilli;Bacillales;Planococcaceae;Solibacillus;Solibacillus_silvestris	0.99
OTU480	Bacteria;Proteobacteria;Deltaproteobacteria;Bdellovibrionales;Bdellovibrionaceae;Vampirovibrio;Vampirovibrio_chlorellavorus	0.9
OTU481	Bacteria;Bacteroidetes;Bacteroidia;Bacteroidales;Porphyromonadaceae;Barnesiella;Barnesiella_intestinihominis	0.63
OTU482	Bacteria;Bacteroidetes;Bacteroidia;Bacteroidales;Porphyromonadaceae	1
OTU483	Bacteria;Proteobacteria;Betaproteobacteria;Burkholderiales	0.99
OTU484	Bacteria;Proteobacteria;Gammaproteobacteria	1
OTU485	Bacteria;Firmicutes;Clostridia;Clostridiales;Clostridiales;Mogibacterium	0.85
OTU486	Bacteria;Firmicutes;Clostridia;Clostridiales;Lachnospiraceae;Anaerostipes;Anaerostipes_hadrus	1
OTU487	Bacteria;Bacteroidetes;Bacteroidia;Bacteroidales;Porphyromonadaceae;Parabacteroides	1
OTU488	Bacteria;Firmicutes;Clostridia;Clostridiales;Ruminococcaceae	0.9
OTU489	Bacteria;Candidatus_Saccharibacteria;Unclassified;Unclassified;Unclassified;Saccharibacteria;Unclassified	0.99
OTU490	Bacteria;Firmicutes;Clostridia;Clostridiales	0.94
OTU491	Bacteria;Verrucomicrobia;Unclassified;Unclassified;Unclassified;Unclassified;Unclassified	0.83
OTU492	Bacteria;Proteobacteria;Betaproteobacteria	1
OTU493	Bacteria;Proteobacteria;Gammaproteobacteria;Pseudomonadales;Moraxellaceae;Acinetobacter	0.77
OTU494	Bacteria;Bacteroidetes;Bacteroidia;Bacteroidales;Bacteroidaceae;Bacteroides	0.91
OTU495	Bacteria;Firmicutes;Bacilli;Bacillales;Bacillaceae;Bacillus;Bacillus_cereus	1
OTU496	Bacteria;Bacteroidetes	1
OTU497	Bacteria;Firmicutes;Clostridia;Clostridiales;Ruminococcaceae	0.76
OTU498	Bacteria;Firmicutes;Clostridia;Clostridiales;Ruminococcaceae	0.75
OTU499	Bacteria;Proteobacteria;Gammaproteobacteria;Pseudomonadales;Pseudomonadaceae;Pseudomonas;Pseudomonas_cedrina	0.69
OTU500	Bacteria;Firmicutes;Clostridia;Clostridiales;Lachnospiraceae;Lachnospiracea_incertae_sedis;Eubacterium_eligens	0.86
OTU501	Bacteria;Firmicutes;Bacilli;Bacillales;Bacillaceae;Geobacillus;Geobacillus_thermodenitrificans	0.96
OTU502	Bacteria;Firmicutes;Bacilli;Bacillales;Thermoactinomycetaceae;Thermoactinomyces;Thermoactinomyces_intermedius	0.93
OTU503	Bacteria	1
OTU504	Bacteria;Firmicutes;Clostridia;Clostridiales	0.92
OTU505	Bacteria;Bacteroidetes;Bacteroidia;Bacteroidales;Porphyromonadaceae	0.93
OTU506	Bacteria;Actinobacteria;Actinobacteria;Actinomycetales;Microbacteriaceae;Microbacterium	0.91
OTU507	Bacteria;Firmicutes;Clostridia;Clostridiales	0.72
OTU508	Bacteria;Bacteroidetes;Sphingobacteriia;Sphingobacteriales;Chitinophagaceae;Heliimonas;Heliimonas_saccharivorans	1
OTU509	Bacteria;Proteobacteria;Betaproteobacteria;Burkholderiales;Burkholderiaceae;Ralstonia	1
OTU510	Bacteria;Proteobacteria;Betaproteobacteria;Burkholderiales;Oxalobacteraceae;Herminiimonas;Herminiimonas_contaminans	0.97
OTU511	Bacteria	1
OTU512	Bacteria;Bacteroidetes;Bacteroidia;Bacteroidales	0.69
OTU513	Bacteria;Proteobacteria;Betaproteobacteria;Methylophilales;Methylophilaceae;Methylophilus;Methylophilus_flavus	0.72
OTU514	Bacteria;Actinobacteria;Actinobacteria;Acidimicrobiales;Iamiaceae;Aquihabitans;Aquihabitans_daechungensis	0.91
OTU515	Bacteria;Bacteroidetes;Bacteroidia;Bacteroidales;Porphyromonadaceae	0.97
OTU516	Bacteria	1
OTU517	Bacteria;Bacteroidetes;Sphingobacteriia;Sphingobacteriales;Sphingobacteriaceae;Sphingobacterium;Sphingobacterium_mizutaii	1
OTU518	Bacteria;Proteobacteria;Alphaproteobacteria;Sphingomonadales;Sphingomonadaceae	1
OTU519	Bacteria;Actinobacteria;Actinobacteria;Bifidobacteriales;Bifidobacteriaceae;Bifidobacterium;Bifidobacterium_longum	0.94
OTU520	Bacteria;Firmicutes;Clostridia;Clostridiales	0.95
OTU521	Bacteria;Firmicutes;Clostridia;Clostridiales	0.72
OTU522	Bacteria;Firmicutes;Clostridia;Clostridiales;Ruminococcaceae;Oscillibacter;Oscillibacter_valericigenes	0.76
OTU523	Bacteria;Bacteroidetes;Flavobacteriia;Flavobacteriales;Flavobacteriaceae;Chryseobacterium;Chryseobacterium_taklimakanense	0.66
OTU524	Bacteria;Firmicutes;Clostridia;Clostridiales	0.87
OTU525	Bacteria;Firmicutes;Erysipelotrichia;Erysipelotrichales;Erysipelotrichaceae;Allobaculum;Allobaculum_stercoricanis	0.62
OTU526	Bacteria;Bacteroidetes	1
OTU527	Bacteria;Actinobacteria;Actinobacteria;Coriobacteriales;Coriobacteriaceae	0.92
OTU528	Bacteria;Spirochaetes;Spirochaetia;Spirochaetales;Spirochaetaceae;Treponema;Treponema_medium	1
OTU529	Bacteria;Acidobacteria;Acidobacteria_Gp6;Unclassified;Unclassified;Gp6;Unclassified	1
OTU530	Bacteria;Firmicutes;Clostridia;Clostridiales;Ruminococcaceae;Ruminococcus;Ruminococcus_flavefaciens	0.64
OTU531	Bacteria;Firmicutes;Clostridia;Clostridiales;Ruminococcaceae;Clostridium_III	0.67
OTU532	Bacteria;Spirochaetes;Spirochaetia;Spirochaetales;Spirochaetaceae;Sphaerochaeta	0.92
OTU533	Bacteria;Actinobacteria;Actinobacteria;Actinomycetales;Microbacteriaceae;Agromyces;Agromyces_mediolanus	0.67
OTU534	Bacteria;Firmicutes;Clostridia;Clostridiales;Lachnospiraceae;Clostridium_XlVb;Clostridium_colinum	0.98
OTU535	Bacteria;Firmicutes;Clostridia;Clostridiales;Ruminococcaceae;Oscillibacter;Oscillibacter_valericigenes	0.92
OTU536	Bacteria;Firmicutes;Clostridia;Clostridiales;Lachnospiraceae;Lachnospiracea_incertae_sedis;Eubacterium_eligens	0.98
OTU537	Bacteria;Firmicutes;Clostridia;Clostridiales	0.74
OTU538	Bacteria;Firmicutes;Clostridia;Clostridiales	0.94
OTU539	Bacteria;Proteobacteria;Gammaproteobacteria;Pseudomonadales;Moraxellaceae;Acinetobacter;Acinetobacter_beijerinckii	0.99
OTU540	Bacteria;Proteobacteria;Betaproteobacteria	1
OTU541	Bacteria;Proteobacteria;Deltaproteobacteria;Myxococcales	0.96
OTU542	Bacteria;Acidobacteria;Acidobacteria_Gp6;Unclassified;Unclassified;Gp6;Unclassified	1
OTU543	Bacteria	1
OTU544	Bacteria;Spirochaetes;Spirochaetia;Spirochaetales;Spirochaetaceae;Treponema;Treponema_porcinum	0.89
OTU545	Bacteria;Firmicutes;Clostridia;Clostridiales;Ruminococcaceae	1
OTU546	Bacteria;Bacteroidetes;Bacteroidia;Bacteroidales	1
OTU547	Bacteria;Proteobacteria;Epsilonproteobacteria;Campylobacterales;Campylobacteraceae;Campylobacter	1
OTU548	Bacteria;Proteobacteria;Betaproteobacteria;Burkholderiales;Comamonadaceae;Malikia;Malikia_spinosa	0.75
OTU549	Bacteria;Firmicutes;Negativicutes;Selenomonadales;Acidaminococcaceae;Acidaminococcus;Acidaminococcus_fermentans	0.91
OTU550	Bacteria	1
OTU551	Bacteria;Firmicutes;Clostridia;Clostridiales;Christensenellaceae;Christensenella;Christensenella_minuta	0.73
OTU552	Bacteria	1
OTU553	Bacteria;Bacteroidetes;Bacteroidia;Bacteroidales;Porphyromonadaceae	0.92
OTU554	Bacteria;Lentisphaerae;Lentisphaeria;Victivallales;Victivallaceae;Victivallis;Victivallis_vadensis	0.8
OTU555	Bacteria;Proteobacteria;Deltaproteobacteria;Bdellovibrionales;Bdellovibrionaceae;Bdellovibrio	0.62
OTU556	Bacteria;Firmicutes;Erysipelotrichia;Erysipelotrichales;Erysipelotrichaceae	0.82
OTU557	Bacteria;Actinobacteria;Actinobacteria;Gaiellales;Gaiellaceae;Gaiella;Gaiella_occulta	0.66
OTU558	Bacteria;Firmicutes;Clostridia;Clostridiales	0.79
OTU559	Bacteria;Firmicutes;Bacilli;Bacillales;Bacillaceae;Bacillus;Bacillus_aryabhattai	0.85
OTU560	Bacteria;Acidobacteria;Acidobacteria_Gp4;Unclassified;Unclassified;Blastocatella;Blastocatella_fastidiosa	0.98
OTU561	Bacteria;Firmicutes;Clostridia;Clostridiales;Ruminococcaceae	0.86
OTU562	Bacteria;Bacteroidetes	1
OTU563	Bacteria;Firmicutes;Clostridia;Clostridiales;Ruminococcaceae	0.66
OTU564	Bacteria;Actinobacteria;Actinobacteria;Actinomycetales;Nocardiaceae;Rhodococcus;Rhodococcus_cerastii	1
OTU565	Bacteria;Bacteroidetes	1
OTU566	Bacteria;Bacteroidetes;Bacteroidia;Bacteroidales;Prevotellaceae;Prevotella;Prevotella_scopos	0.74
OTU567	Bacteria;Actinobacteria;Actinobacteria;Gaiellales;Gaiellaceae;Gaiella;Gaiella_occulta	1
OTU568	Bacteria;Firmicutes;Clostridia;Clostridiales	0.88
OTU569	Bacteria;Proteobacteria;Betaproteobacteria;Burkholderiales;Burkholderiaceae;Burkholderia;Burkholderia_ferrariae	0.9
OTU570	Bacteria;Firmicutes;Clostridia;Clostridiales;Ruminococcaceae	1
OTU571	Bacteria;Proteobacteria;Alphaproteobacteria;Caulobacterales;Caulobacteraceae;Brevundimonas	1
OTU572	Bacteria;Bacteroidetes;Bacteroidia;Bacteroidales	0.79
OTU573	Bacteria;Firmicutes;Clostridia;Clostridiales;Ruminococcaceae	0.75
OTU574	Bacteria;Firmicutes;Clostridia;Clostridiales;Lachnospiraceae;Clostridium_XlVa	0.63
OTU575	Bacteria;Firmicutes;Clostridia;Clostridiales	0.94
OTU576	Bacteria;Firmicutes;Clostridia;Clostridiales;Ruminococcaceae	1
OTU577	Bacteria;Synergistetes;Synergistia;Synergistales;Synergistaceae;Pyramidobacter;Pyramidobacter_piscolens	1
OTU578	Bacteria;Firmicutes;Clostridia;Clostridiales;Ruminococcaceae;Faecalibacterium;Faecalibacterium_prausnitzii	0.78
OTU579	Bacteria;Firmicutes;Negativicutes;Selenomonadales;Veillonellaceae;Selenomonas;Selenomonas_infelix	1
OTU580	Bacteria;Actinobacteria;Actinobacteria;Actinomycetales;Cellulomonadaceae;Cellulomonas;Cellulomonas_humilata	0.76
OTU581	Bacteria;Firmicutes;Clostridia;Clostridiales	0.92
OTU582	Bacteria	1
OTU583	Bacteria;Proteobacteria	0.6
OTU584	Bacteria;Firmicutes;Clostridia;Clostridiales;Lachnospiraceae;Clostridium_XlVb	0.76
OTU585	Bacteria;Firmicutes;Clostridia;Clostridiales;Lachnospiraceae;Anaerostipes	0.6
OTU586	Bacteria;Proteobacteria	0.76
OTU587	Bacteria;Proteobacteria;Alphaproteobacteria;Rhodospirillales;Rhodospirillaceae	0.7
OTU588	Bacteria;Firmicutes;Clostridia;Clostridiales;Ruminococcaceae	1
OTU589	Bacteria;Proteobacteria;Betaproteobacteria;Burkholderiales;Sutterellaceae;Parasutterella;Parasutterella_excrementihominis	1
OTU590	Bacteria;Planctomycetes	0.77
OTU591	Bacteria;Armatimonadetes;Chthonomonadetes;Chthonomonadales;Chthonomonadaceae;Chthonomonas;Unclassified	0.67
OTU592	Bacteria;Proteobacteria;Alphaproteobacteria;Rhodobacterales;Rhodobacteraceae;Paracoccus	1
OTU593	Bacteria;Actinobacteria;Actinobacteria;Actinomycetales;Nocardioidaceae;Nocardioides	1
OTU594	Bacteria;Firmicutes;Clostridia;Clostridiales;Ruminococcaceae	1
OTU595	Bacteria;Bacteroidetes;Bacteroidia;Bacteroidales	0.72
OTU596	Bacteria;Deinococcus-Thermus;Deinococci;Thermales;Thermaceae;Meiothermus;Meiothermus_ruber	0.78
OTU597	Bacteria;Firmicutes;Bacilli;Lactobacillales;Enterococcaceae;Vagococcus;Vagococcus_fluvialis	1
OTU598	Bacteria;Firmicutes;Clostridia;Clostridiales;Ruminococcaceae	0.95
OTU599	Bacteria;Bacteroidetes;Sphingobacteriia;Sphingobacteriales;Sphingobacteriaceae;Sphingobacterium;Sphingobacterium_faecium	1
OTU600	Bacteria;Firmicutes;Clostridia;Clostridiales	0.88
OTU601	Bacteria;Proteobacteria;Alphaproteobacteria;Rhodospirillales;Rhodospirillaceae;Elstera;Elstera_litoralis	1
OTU602	Bacteria;Acidobacteria;Acidobacteria_Gp6;Unclassified;Unclassified;Gp6;Unclassified	1
OTU603	Bacteria;Actinobacteria;Actinobacteria;Actinomycetales;Actinomycetaceae;Actinomyces;Actinomyces_johnsonii	0.69
OTU604	Bacteria;Acidobacteria;Acidobacteria_Gp6;Unclassified;Unclassified;Gp6;Unclassified	1
OTU605	Bacteria;Firmicutes;Clostridia;Clostridiales	0.7
OTU606	Bacteria;Firmicutes;Clostridia;Clostridiales	0.87
OTU607	Bacteria;Bacteroidetes;Flavobacteriia;Flavobacteriales;Flavobacteriaceae;Elizabethkingia;Elizabethkingia_miricola	1
OTU608	Bacteria;Firmicutes;Clostridia;Clostridiales;Ruminococcaceae;Acetanaerobacterium;Acetanaerobacterium_elongatum	0.84
OTU609	Bacteria;Proteobacteria;Betaproteobacteria	0.98
OTU610	Bacteria;Firmicutes;Clostridia;Clostridiales;Ruminococcaceae	0.96
OTU611	Bacteria;Firmicutes;Clostridia;Clostridiales;Ruminococcaceae;Oscillibacter;Oscillibacter_valericigenes	0.93
OTU612	Bacteria;Firmicutes;Clostridia;Clostridiales;Ruminococcaceae	0.61
OTU613	Bacteria;Firmicutes;Erysipelotrichia;Erysipelotrichales;Erysipelotrichaceae;Kandleria;Kandleria_vitulina	0.83
OTU614	Bacteria;Firmicutes;Bacilli;Lactobacillales;Enterococcaceae;Enterococcus;Enterococcus_saccharolyticus	0.95
OTU615	Bacteria;Verrucomicrobia;Verrucomicrobiae;Verrucomicrobiales;Verrucomicrobiaceae	1
OTU616	Bacteria;Bacteroidetes;Bacteroidia;Bacteroidales;Prevotellaceae;Prevotella;Prevotella_shahii	0.99
OTU617	Bacteria;Firmicutes;Clostridia;Clostridiales;Ruminococcaceae	0.77
OTU618	Bacteria;Firmicutes;Clostridia;Clostridiales;Ruminococcaceae;Gemmiger;Gemmiger_formicilis	0.64
OTU619	Bacteria;Firmicutes;Clostridia;Clostridiales;Ruminococcaceae	0.98
OTU620	Bacteria;Firmicutes;Clostridia;Clostridiales	0.99
OTU621	Bacteria;Bacteroidetes	1
OTU622	Bacteria;Gemmatimonadetes;Gemmatimonadetes;Gemmatimonadales;Gemmatimonadaceae;Gemmatimonas;Gemmatimonas_aurantiaca	0.9
OTU623	Bacteria;Tenericutes;Mollicutes;Anaeroplasmatales;Anaeroplasmataceae;Anaeroplasma;Anaeroplasma_abactoclasticum	0.97
OTU624	Bacteria;Bacteroidetes;Cytophagia;Cytophagales;Cytophagaceae;Spirosoma;Spirosoma_panaciterrae	0.62
OTU625	Bacteria;Proteobacteria;Alphaproteobacteria;Rhizobiales;Hyphomicrobiaceae;Devosia;Devosia_limi	0.83
OTU626	Bacteria	1
OTU627	Bacteria;Planctomycetes;Planctomycetia;Planctomycetales;Planctomycetaceae;Singulisphaera;Singulisphaera_acidiphila	0.61
OTU628	Bacteria;Firmicutes;Clostridia;Clostridiales;Ruminococcaceae;Butyricicoccus;Butyricicoccus_pullicaecorum	1
OTU629	Bacteria;Firmicutes;Clostridia;Clostridiales	0.86
OTU630	Bacteria;Bacteroidetes;Bacteroidia;Bacteroidales;Bacteroidaceae;Bacteroides;Bacteroides_fragilis	1
OTU631	Bacteria;Proteobacteria;Deltaproteobacteria	0.8
OTU632	Bacteria;Proteobacteria;Alphaproteobacteria;Rhodospirillales;Rhodospirillaceae;Nitrospirillum;Nitrospirillum_amazonense	0.61
OTU633	Bacteria;Proteobacteria;Deltaproteobacteria;Myxococcales;Phaselicystidaceae;Phaselicystis;Phaselicystis_flava	0.79
OTU634	Bacteria;Bacteroidetes;Bacteroidia;Bacteroidales;Porphyromonadaceae;Odoribacter;Odoribacter_laneus	0.99
OTU635	Bacteria;Firmicutes;Clostridia;Clostridiales;Ruminococcaceae	0.92
OTU636	Bacteria;Acidobacteria;Acidobacteria_Gp5;Unclassified;Unclassified;Gp5;Unclassified	1
OTU637	Bacteria;Proteobacteria;Alphaproteobacteria;Rhizobiales	0.86
OTU638	Bacteria;Proteobacteria;Alphaproteobacteria;Alphaproteobacteria_incertae_sedis;Unclassified;Rhizomicrobium;Rhizomicrobium_electricum	0.61
OTU639	Bacteria;Firmicutes;Clostridia;Clostridiales;Lachnospiraceae	1
OTU640	Bacteria;Firmicutes	0.87
OTU641	Bacteria;Firmicutes;Clostridia;Clostridiales;Lachnospiraceae	0.97
OTU642	Bacteria;Firmicutes;Clostridia;Clostridiales;Ruminococcaceae;Butyricicoccus;Butyricicoccus_pullicaecorum	1
OTU643	Bacteria;Actinobacteria;Actinobacteria;Acidimicrobiales;Iamiaceae;Iamia;Iamia_majanohamensis	0.9
OTU644	Bacteria;Bacteroidetes;Bacteroidia;Bacteroidales;Porphyromonadaceae	0.99
OTU645	Bacteria;Bacteroidetes;Bacteroidia;Bacteroidales;Porphyromonadaceae;Barnesiella	0.69
OTU646	Bacteria;Acidobacteria;Acidobacteria_Gp2;Unclassified;Unclassified;Gp2;Unclassified	1
OTU647	Bacteria;Firmicutes	0.74
OTU648	Bacteria;Verrucomicrobia;Opitutae;Puniceicoccales;Puniceicoccaceae	0.98
OTU649	Bacteria;Proteobacteria;Alphaproteobacteria;Rhodospirillales;Rhodospirillaceae	0.86
OTU650	Bacteria;Candidatus_Saccharibacteria;Unclassified;Unclassified;Unclassified;Saccharibacteria	1
OTU651	Bacteria;Firmicutes;Clostridia;Clostridiales;Lachnospiraceae;Lachnospira;Lachnospira_multipara	0.6
OTU652	Bacteria;Firmicutes;Clostridia;Clostridiales;Ruminococcaceae	0.7
OTU653	Bacteria;Firmicutes;Clostridia;Clostridiales;Lachnospiraceae	1
OTU654	Bacteria;Firmicutes;Clostridia;Clostridiales;Ruminococcaceae;Intestinimonas;Intestinimonas_butyriciproducens	0.77
OTU655	Bacteria;Actinobacteria;Actinobacteria;Acidimicrobiales;Iamiaceae	0.87
OTU656	Bacteria;Proteobacteria;Alphaproteobacteria;Rhodospirillales;Rhodospirillaceae	0.74
OTU657	Bacteria;Bacteroidetes;Bacteroidia;Bacteroidales;Prevotellaceae;Prevotella;Prevotella_maculosa	0.99
OTU658	Bacteria;Firmicutes;Clostridia;Clostridiales;Ruminococcaceae;Faecalibacterium;Faecalibacterium_prausnitzii	1
OTU659	Bacteria;Firmicutes;Clostridia;Clostridiales;Ruminococcaceae;Ruminococcus	0.97
OTU660	Bacteria;Firmicutes;Clostridia;Clostridiales	0.99
OTU661	Bacteria;Bacteroidetes;Sphingobacteriia;Sphingobacteriales;Chitinophagaceae	1
OTU662	Bacteria;Firmicutes;Negativicutes;Selenomonadales;Veillonellaceae;Dialister;Dialister_invisus	1
OTU663	Bacteria;Firmicutes;Clostridia;Clostridiales;Ruminococcaceae;Clostridium_IV;Clostridium_sporosphaeroides	0.79
OTU664	Bacteria;Firmicutes;Clostridia;Clostridiales;Lachnospiraceae	1
OTU665	Bacteria;Actinobacteria;Actinobacteria;Actinomycetales;Corynebacteriaceae;Corynebacterium;Corynebacterium_stationis	0.71
OTU666	Bacteria;Firmicutes;Clostridia;Clostridiales;Ruminococcaceae;Clostridium_III	0.75
OTU667	Bacteria;Proteobacteria;Alphaproteobacteria;Sphingomonadales;Sphingomonadaceae;Sphingomonas;Sphingomonas_daechungensis	0.62
OTU668	Bacteria;Acidobacteria;Acidobacteria_Gp3;Unclassified;Unclassified	1
OTU669	Bacteria	1
OTU670	Bacteria;Firmicutes;Clostridia;Clostridiales;Ruminococcaceae	0.68
OTU671	Bacteria;Bacteroidetes;Bacteroidia;Bacteroidales;Prevotellaceae;Prevotella	0.98
OTU672	Bacteria;Acidobacteria;Acidobacteria_Gp6;Unclassified;Unclassified;Gp6;Unclassified	1
OTU673	Bacteria;Bacteroidetes;Bacteroidia;Bacteroidales;Porphyromonadaceae	0.98
OTU674	Bacteria;Firmicutes;Clostridia;Clostridiales;Ruminococcaceae	0.88
OTU675	Bacteria;Tenericutes;Mollicutes;Acholeplasmatales;Acholeplasmataceae;Acholeplasma	0.61
OTU676	Bacteria;Bacteroidetes;Bacteroidia;Bacteroidales;Rikenellaceae;Alistipes	1
OTU677	Bacteria;Verrucomicrobia;Unclassified;Unclassified;Unclassified;Unclassified;Unclassified	0.85
OTU678	Bacteria;Bacteroidetes;Bacteroidia;Bacteroidales	0.77
OTU679	Bacteria;Firmicutes;Negativicutes;Selenomonadales;Veillonellaceae;Selenomonas;Selenomonas_bovis	0.99
OTU680	Bacteria;Firmicutes;Clostridia;Clostridiales;Ruminococcaceae	1
OTU681	Bacteria;Bacteroidetes;Bacteroidia;Bacteroidales;Porphyromonadaceae;Odoribacter;Odoribacter_laneus	0.95

## Sheet: Supplementary Data 7
Supplementary Data 7: Relative abundance of OTUs in different samples at phylum level
	Diet 1-1	Diet 1-2	Diet 1-3	Diet 2-1	Diet 2-2	Diet 2-3	Diet 3-1	Diet 3-2	Diet 3-3	Diet 4-1	Diet 4-2	Diet 4-3	Diet 5-1	Diet 5-2	Diet 5-3
Acidobacteria	0	0	0	0.0031	0.023858	0	0	0.020946	0.001597	0.003187	0.004765	0	0.011093	0	0.003158
Actinobacteria	0.004815	0.100066	0.00172	0.058894	0.011134	0	0.011277	0.02578	0.015975	0.009561	0.009531	0.006405	0.076067	0.10318	0.097894
Armatimonadetes	0	0	0	0.0031	0	0	0	0	0	0	0	0	0	0.001587	0
Bacteroidetes	0.094694	0.020982	0.048152	0.449452	0.572601	0.032749	0.483286	0.504318	0.373814	0.113138	0.325629	0.190549	1.038	1.1191	1.32314
Candidatus_Saccharibacteria	0.00321	0	0	0.012399	0.011134	0.001559	0	0.027391	0	0	0.001588	0	0.007924	0.007937	0
Cyanobacteria	0	0.001614	0	0.007749	0.001591	0	0.008055	0.285189	0.003195	0	0	0	0	0	0.004737
Deferribacteres	0	0	0	0	0.001591	0	0	0	0	0	0	0.001601	0	0	0
Elusimicrobia	0	0	0	0	0.011134	0	0.001611	0	0.00639	0.001593	0	0	0.003169	0.003175	0.006316
Fibrobacteres	0.001605	0	0	0	0.023858	0	0.003222	0	0	0	0.003177	0.004804	0.012678	0.019049	0.006316
Firmicutes	34.6098	75.1884	72.058	98.9058	98.7562	99.8784	96.9714	57.7259	94.4631	99.6797	97.9255	99.542	98.1474	97.7015	97.8874
Fusobacteria	0.001605	0	0.00172	0.0031	0	0	0	0	0	0	0	0	0	0.004762	0
Gemmatimonadetes	0	0	0	0	0.003181	0	0	0	0	0	0	0	0	0	0
Lentisphaerae	0.001605	0	0	0.006199	0.001591	0	0.001611	0	0	0	0	0	0	0.003175	0.001579
Planctomycetes	0	0	0	0.0031	0.001591	0	0	0	0	0	0	0.003203	0	0	0.001579
Proteobacteria	65.2746	24.6889	27.8818	0.491298	0.434222	0.084212	2.41965	41.3605	5.0385	0.16413	1.66309	0.212967	0.573674	0.777815	0.478416
Spirochaetes	0.00642	0	0.008599	0.029447	0.068394	0.001559	0.066049	0.022557	0.073485	0.027089	0.05083	0.027221	0.080822	0.211121	0.11842
Synergistetes	0	0	0	0.00465	0	0	0	0	0	0	0	0	0	0	0.003158
Tenericutes	0	0	0	0	0.009543	0	0.001611	0	0.001597	0	0	0.003203	0	0.001587	0.004737
Unclassified	0.001605	0	0	0.020148	0.054079	0	0.01611	0.027391	0.007987	0.001593	0.012707	0.003203	0.031695	0.025398	0.03
Verrucomicrobia	0	0	0	0.00155	0.014315	0.001559	0.01611	0	0.014377	0	0.003177	0.004804	0.017432	0.020636	0.033158

## Sheet: Supplementary Data 8
Supplementary Data 8: Relative abundance of OTUs in different samples at class level
	Diet 1-1	Diet 1-2	Diet 1-3	Diet 2-1	Diet 2-2	Diet 2-3	Diet 3-1	Diet 3-2	Diet 3-3	Diet 4-1	Diet 4-2	Diet 4-3	Diet 5-1	Diet 5-2	Diet 5-3
Acidobacteria_Gp1	0	0	0	0	0	0	0	0	0	0	0	0	0.011093	0	0
Acidobacteria_Gp2	0	0	0	0	0	0	0	0	0	0	0.003177	0	0	0	0
Acidobacteria_Gp4	0	0	0	0.0031	0	0	0	0	0	0	0	0	0	0	0
Acidobacteria_Gp5	0	0	0	0	0.003181	0	0	0.004834	0	0	0	0	0	0	0
Acidobacteria_Gp6	0	0	0	0	0.020677	0	0	0.016112	0.001597	0.003187	0.001588	0	0	0	0.003158
Actinobacteria	0.004815	0.100066	0.00172	0.058894	0.011134	0	0.011277	0.02578	0.015975	0.009561	0.009531	0.006405	0.076067	0.10318	0.097894
Alphaproteobacteria	65.2297	24.6615	27.8681	0.243324	0.236993	0.018714	2.35683	1.23743	3.53526	0.041431	1.59479	0.1281	0.196507	0.380971	0.191051
Bacilli	34.4686	75.1513	72.0202	98.289	97.7907	99.8347	96.4156	57.1781	94.0078	99.4996	97.476	99.3083	96.577	95.7776	96.1064
Bacteroidia	0.091484	0.020982	0.039554	0.390558	0.510569	0.026511	0.452678	0.465648	0.327487	0.108358	0.30498	0.168132	0.96035	1.04132	1.28051
Betaproteobacteria	0.030495	0.00807	0.005159	0.119337	0.092252	0.045225	0.03383	0.06445	0.020767	0.030276	0.027003	0.046436	0.136287	0.192073	0.089999
Chthonomonadetes	0	0	0	0.0031	0	0	0	0	0	0	0	0	0	0.001587	0
Clostridia	0.138028	0.037121	0.034394	0.556391	0.874807	0.040546	0.501007	0.493039	0.412154	0.165724	0.409817	0.217771	1.36763	1.76993	1.50788
Cyanobacteria	0	0.001614	0	0.007749	0.001591	0	0.008055	0.285189	0.003195	0	0	0	0	0	0.004737
Cytophagia	0	0	0	0	0	0	0	0.001611	0.003195	0	0	0	0	0	0
Deferribacteres	0	0	0	0	0.001591	0	0	0	0	0	0	0.001601	0	0	0
Deltaproteobacteria	0	0.012912	0.005159	0.029447	0.02863	0.009357	0.006444	0.019335	0.01917	0.003187	0.011119	0.017614	0.103008	0.058733	0.066315
Elusimicrobia	0	0	0	0	0.011134	0	0.001611	0	0.00639	0.001593	0	0	0.003169	0.003175	0.006316
Epsilonproteobacteria	0	0	0	0	0	0	0	0.001611	0	0	0	0	0.011093	0.001587	0.018947
Erysipelotrichia	0	0	0	0.009299	0.001591	0	0.004833	0.014501	0.004792	0.003187	0.003177	0.006405	0.047542	0.007937	0.011053
Fibrobacteria	0.001605	0	0	0	0.023858	0	0.003222	0	0	0	0.003177	0.004804	0.012678	0.019049	0.006316
Flavobacteriia	0	0	0	0.007749	0	0	0	0	0	0	0	0.003203	0	0.00635	0
Fusobacteriia	0.001605	0	0.00172	0.0031	0	0	0	0	0	0	0	0	0	0.004762	0
Gammaproteobacteria	0.014445	0.006456	0.003439	0.099189	0.074756	0.010916	0.020942	39.9861	1.46331	0.086049	0.03018	0.020816	0.126779	0.144451	0.112104
Gemmatimonadetes	0	0	0	0	0.003181	0	0	0	0	0	0	0	0	0	0
Lentisphaeria	0	0	0	0.0031	0	0	0	0	0	0	0	0	0	0.001587	0
Mollicutes	0	0	0	0	0.009543	0	0.001611	0	0.001597	0	0	0.003203	0	0.001587	0.004737
Negativicutes	0.001605	0	0.00172	0.015498	0.030221	0	0.020942	0.016112	0.014377	0.00478	0.014296	0.003203	0.079237	0.077781	0.126314
Oligosphaeria	0.001605	0	0	0.0031	0.001591	0	0.001611	0	0	0	0	0	0	0.001587	0.001579
Opitutae	0	0	0	0	0.001591	0	0	0	0	0	0	0.003203	0.001585	0.001587	0
Sphingobacteriia	0.00321	0	0.00172	0.029447	0.033402	0.004678	0.009666	0.008056	0.011182	0.001593	0.004765	0.01281	0.041203	0.03651	0.017368
Spirochaetia	0.00642	0	0.008599	0.029447	0.068394	0.001559	0.066049	0.022557	0.073485	0.027089	0.05083	0.027221	0.080822	0.211121	0.11842
Synergistia	0	0	0	0.00465	0	0	0	0	0	0	0	0	0	0	0.003158
Unclassified	0.00642	0	0.008599	0.09299	0.155875	0.006238	0.070882	0.159513	0.07029	0.014341	0.054007	0.019215	0.152135	0.141277	0.20684
Verrucomicrobiae	0	0	0	0.00155	0.012724	0.001559	0.012888	0	0.007987	0	0.001588	0.001601	0.015847	0.014286	0.018947

## Sheet: Supplementary Data 9
Supplementary Data 9: Relative abundance of OTUs in different samples at order level
	Diet 1-1	Diet 1-2	Diet 1-3	Diet 2-1	Diet 2-2	Diet 2-3	Diet 3-1	Diet 3-2	Diet 3-3	Diet 4-1	Diet 4-2	Diet 4-3	Diet 5-1	Diet 5-2	Diet 5-3
Acholeplasmatales	0	0	0	0	0.009543	0	0.001611	0	0.001597	0	0	0.003203	0	0.001587	0.001579
Acidimicrobiales	0	0.079085	0	0	0	0	0	0	0	0	0	0	0	0	0
Actinomycetales	0.004815	0.017754	0.00172	0.027897	0.004772	0	0.004833	0.001611	0.004792	0.001588	0.003187	0	0.050712	0.055558	0.059999
Aeromonadales	0.004815	0.001614	0	0.0031	0.007953	0	0.006444	0.011279	0	0.004765	0.070114	0	0.034864	0.031748	0.05842
Alphaproteobacteria_incertae_sedis	0	0	0	0	0.003181	0	0	0	0	0	0	0	0	0	0
Anaeroplasmatales	0	0	0	0	0	0	0	0	0	0	0	0	0	0	0.003158
Bacillales	0	0	0.00172	0.007749	0.001591	0	0	0	0.00639	0.001588	0	0	0.004754	0.004762	0.004737
Bacteroidales	0.091484	0.020982	0.039554	0.390558	0.510569	0.026511	0.452678	0.465648	0.327487	0.30498	0.108358	0.168132	0.96035	1.04132	1.28051
Bdellovibrionales	0	0	0.00172	0.021698	0.014315	0.009357	0.003222	0.008056	0.003195	0.004765	0.003187	0.016013	0.076067	0.03016	0.026842
Bifidobacteriales	0	0	0	0.00155	0	0	0	0.001611	0	0.003177	0	0	0.001585	0.001587	0.012631
Burkholderiales	0.027285	0.00807	0.005159	0.116238	0.066803	0.045225	0.032219	0.056393	0.020767	0.025415	0.030276	0.041633	0.126779	0.185723	0.086841
Campylobacterales	0	0	0	0	0	0	0	0.001611	0	0	0	0	0.011093	0.001587	0.018947
Caulobacterales	0.001605	0.003228	0.003439	0.009299	0.011134	0.007797	0	0.011279	0.004792	0.009531	0.003187	0.003203	0.015847	0.019049	0.015789
Chthonomonadales	0	0	0	0.0031	0	0	0	0	0	0	0	0	0	0.001587	0
Clostridiales	0.138028	0.037121	0.034394	0.556391	0.874807	0.040546	0.501007	0.493039	0.412154	0.409817	0.165724	0.217771	1.36763	1.76993	1.50788
Coriobacteriales	0	0	0	0.029447	0.006362	0	0.006444	0.019335	0.011182	0.004765	0.006374	0.004804	0.023771	0.046034	0.025263
Cytophagales	0	0	0	0	0	0	0	0.001611	0.003195	0	0	0	0	0	0
Deferribacterales	0	0	0	0	0.001591	0	0	0	0	0	0	0.001601	0	0	0
Desulfovibrionales	0	0.001614	0.003439	0.00465	0.007953	0	0.003222	0.008056	0.014377	0.006354	0	0.001601	0.019017	0.014286	0.037894
Elusimicrobiales	0	0	0	0	0.011134	0	0.001611	0	0.00639	0	0.001593	0	0.003169	0.003175	0.006316
Enterobacteriales	0.001605	0.003228	0	0.006199	0.001591	0	0.001611	39.9426	1.44573	0	0.003187	0	0.006339	0.001587	0.017368
Erysipelotrichales	0	0	0	0.009299	0.001591	0	0.004833	0.014501	0.004792	0.003177	0.003187	0.006405	0.047542	0.007937	0.011053
Fibrobacterales	0.001605	0	0	0	0.023858	0	0.003222	0	0	0.003177	0	0.004804	0.012678	0.019049	0.006316
Flavobacteriales	0	0	0	0.007749	0	0	0	0	0	0	0	0.003203	0	0.00635	0
Fusobacteriales	0.001605	0	0.00172	0.0031	0	0	0	0	0	0	0	0	0	0.004762	0
Gaiellales	0	0.003228	0	0	0	0	0	0.003222	0	0	0	0.001601	0	0	0
Gemmatimonadales	0	0	0	0	0.003181	0	0	0	0	0	0	0	0	0	0
Lactobacillales	34.4686	75.1513	72.0184	98.2812	97.7891	99.8347	96.4156	57.1781	94.0014	97.4744	99.4996	99.3083	96.5722	95.7728	96.1016
Methylophilales	0.00321	0	0	0.0031	0.012724	0	0.001611	0.004834	0	0.001588	0	0.004804	0.009508	0.00635	0.003158
Myxococcales	0	0.011298	0	0	0.004772	0	0	0	0	0	0	0	0.003169	0	0
Oligosphaerales	0.001605	0	0	0.0031	0.001591	0	0.001611	0	0	0	0	0	0	0.001587	0.001579
Pasteurellales	0	0	0.00172	0	0.001591	0	0	0	0	0.001588	0	0	0	0.001587	0.001579
Pseudomonadales	0.008025	0.001614	0.00172	0.085241	0.063622	0.010916	0.011277	0.029002	0.017572	0.023827	0.012748	0.020816	0.082406	0.109529	0.034736
Puniceicoccales	0	0	0	0	0.001591	0	0	0	0	0	0	0.003203	0.001585	0.001587	0
Rhizobiales	0.004815	0	0	0.020148	0.05567	0	0.001611	0.014501	0.001597	0.004765	0.009561	0.016013	0.044373	0.034922	0.023684
Rhodobacterales	0	0	0	0	0	0	0	0	0	0	0	0	0	0.001587	0
Rhodospirillales	65.2168	24.6582	27.8577	0.100739	0.077937	0.001559	2.34877	1.12626	3.51928	1.56779	0.017528	0.062449	0.050712	0.238107	0.026842
Selenomonadales	0.001605	0	0.00172	0.015498	0.030221	0	0.020942	0.016112	0.014377	0.014296	0.00478	0.003203	0.079237	0.077781	0.126314
Sphingobacteriales	0.00321	0	0.00172	0.029447	0.033402	0.004678	0.009666	0.008056	0.011182	0.004765	0.001593	0.01281	0.041203	0.03651	0.017368
Sphingomonadales	0.00642	0	0.006879	0.113138	0.089071	0.009357	0.006444	0.07734	0.009585	0.012707	0.011154	0.046436	0.083991	0.087306	0.124736
Spirochaetales	0.00642	0	0.008599	0.029447	0.068394	0.001559	0.066049	0.022557	0.073485	0.05083	0.027089	0.027221	0.080822	0.211121	0.11842
Synergistales	0	0	0	0.00465	0	0	0	0	0	0	0	0	0	0	0.003158
Unclassified	0.00642	0.001614	0.008599	0.111588	0.195639	0.006238	0.080548	0.48015	0.07668	0.058772	0.017528	0.019215	0.171151	0.155563	0.216314
Verrucomicrobiales	0	0	0	0.00155	0.012724	0.001559	0.012888	0	0.007987	0.001588	0	0.001601	0.015847	0.014286	0.018947
Victivallales	0	0	0	0.0031	0	0	0	0	0	0	0	0	0	0.001587	0
Xanthomonadales	0	0	0	0	0	0	0	0.003222	0	0	0	0	0.001585	0	0

## Sheet: Supplementary Data 10
Supplementary Data 10: Relative abundance of OTUs in different samples at family level
	Diet 1-1	Diet 1-2	Diet 1-3	Diet 2-1	Diet 2-2	Diet 2-3	Diet 3-1	Diet 3-2	Diet 3-3	Diet 4-1	Diet 4-2	Diet 4-3	Diet 5-1	Diet 5-2	Diet 5-3
Acetobacteraceae	65.2136	24.6566	27.8543	0.088341	0.049307	0.001559	2.34072	1.12142	3.51289	0.011154	1.55667	0.059246	0.03011	0.217471	0.006316
Acholeplasmataceae	0	0	0	0	0.009543	0	0.001611	0	0.001597	0	0	0.003203	0	0.001587	0.001579
Acidaminococcaceae	0	0	0.00172	0.013949	0.022268	0	0.01611	0.016112	0.007987	0.00478	0.007942	0.003203	0.05705	0.061908	0.085262
Acidimicrobiaceae	0	0.014526	0	0	0	0	0	0	0	0	0	0	0	0	0
Actinomycetaceae	0	0	0	0	0	0	0.003222	0	0	0	0	0	0	0	0
Aeromonadaceae	0.001605	0	0	0	0	0	0	0	0	0.070114	0	0	0	0	0
Alcaligenaceae	0	0	0	0	0	0	0	0	0	0	0.001588	0	0.004754	0	0
Anaeroplasmataceae	0	0	0	0	0	0	0	0	0	0	0	0	0	0	0.003158
Bacillaceae	0	0	0.00172	0	0	0	0	0	0.00639	0	0	0	0	0	0
Bacillales	0	0	0	0.006199	0	0	0	0	0	0	0.001588	0	0	0	0.001579
Bacteroidaceae	0.00642	0.003228	0.005159	0.051145	0.062032	0.010916	0.045107	0.198183	0.049522	0.014341	0.039711	0.006405	0.179075	0.09048	0.093157
Bdellovibrionaceae	0	0	0.00172	0.021698	0.014315	0.009357	0.003222	0.008056	0.003195	0.003187	0.004765	0.016013	0.076067	0.03016	0.026842
Bifidobacteriaceae	0	0	0	0.00155	0	0	0	0.001611	0	0	0.003177	0	0.001585	0.001587	0.012631
Bradyrhizobiaceae	0.00321	0	0	0.013949	0.003181	0	0	0.008056	0.001597	0.006374	0.004765	0.009608	0.03011	0.019049	0.009474
Brucellaceae	0	0	0	0	0	0	0	0	0	0	0	0.003203	0.003169	0	0.003158
Burkholderiaceae	0.00642	0	0	0.024797	0.020677	0.014035	0.006444	0.020946	0	0.011154	0.011119	0.006405	0.026941	0.06032	0.003158
Burkholderiales_incertae_sedis	0.00642	0.001614	0	0.00465	0.001591	0	0.004833	0.006445	0	0.001593	0	0.003203	0.007924	0.003175	0.003158
Campylobacteraceae	0	0	0	0	0	0	0	0	0	0	0	0	0.011093	0.001587	0.004737
Caulobacteraceae	0.001605	0.003228	0.003439	0.009299	0.011134	0.007797	0	0.011279	0.004792	0.003187	0.009531	0.003203	0.015847	0.019049	0.015789
Cellulomonadaceae	0	0.011298	0	0	0	0	0	0	0	0.001593	0	0	0	0	0
Chitinophagaceae	0.001605	0	0	0.029447	0.015906	0.003119	0.008055	0.008056	0.004792	0	0.004765	0.009608	0.039618	0.025398	0.017368
Chthonomonadaceae	0	0	0	0.0031	0	0	0	0	0	0	0	0	0	0.001587	0
Clostridiaceae	0	0	0	0	0	0	0	0	0	0	0	0	0	0.00635	0
Clostridiales	0.001605	0.001614	0	0.018598	0.019087	0	0.004833	0.009667	0.007987	0.00478	0.001588	0.001601	0.034864	0.044447	0.018947
Comamonadaceae	0.008025	0.003228	0.005159	0.060444	0.034992	0.028071	0.01611	0.024169	0.014377	0.014341	0.009531	0.027221	0.077652	0.09048	0.063157
Coriobacteriaceae	0	0	0	0.029447	0.006362	0	0.006444	0.019335	0.011182	0.006374	0.004765	0.004804	0.023771	0.046034	0.025263
Corynebacteriaceae	0	0	0.00172	0.020148	0.001591	0	0	0	0	0	0	0	0	0.00635	0
Cytophagaceae	0	0	0	0	0	0	0	0.001611	0.003195	0	0	0	0	0	0
Deferribacteraceae	0	0	0	0	0.001591	0	0	0	0	0	0	0.001601	0	0	0
Dermabacteraceae	0.001605	0	0	0.00155	0	0	0.001611	0	0	0	0	0	0	0	0
Desulfovibrionaceae	0	0.001614	0.003439	0.00465	0.007953	0	0.003222	0.008056	0.014377	0	0.006354	0.001601	0.019017	0.014286	0.037894
Elusimicrobiaceae	0	0	0	0	0.011134	0	0.001611	0	0.00639	0.001593	0	0	0.003169	0.003175	0.006316
Enterobacteriaceae	0.001605	0.003228	0	0.006199	0.001591	0	0.001611	39.9426	1.44573	0.003187	0	0	0.006339	0.001587	0.017368
Enterococcaceae	30.2972	73.9263	63.9444	97.5404	96.6996	99.7053	93.6625	55.67	90.201	99.4263	96.1989	97.1305	96.5627	95.6236	96.0637
Erysipelotrichaceae	0	0	0	0.009299	0.001591	0	0.004833	0.014501	0.004792	0.003187	0.003177	0.006405	0.047542	0.007937	0.011053
Eubacteriaceae	0.00321	0	0.00172	0.018598	0.020677	0.004678	0.01611	0.011279	0.01278	0.009561	0.004765	0.009608	0.031695	0.06667	0.028421
Family_I	0	0.001614	0	0.007749	0.001591	0	0.008055	0.277133	0.003195	0	0	0	0	0	0.004737
Fibrobacteraceae	0.001605	0	0	0	0.023858	0	0.003222	0	0	0	0.003177	0.004804	0.012678	0.019049	0.006316
Flavobacteriaceae	0	0	0	0.007749	0	0	0	0	0	0	0	0.003203	0	0.00635	0
Fusobacteriaceae	0	0	0.00172	0.0031	0	0	0	0	0	0	0	0	0	0	0
Gaiellaceae	0	0.003228	0	0	0	0	0	0.003222	0	0	0	0.001601	0	0	0
Gemmatimonadaceae	0	0	0	0	0.003181	0	0	0	0	0	0	0	0	0	0
Helicobacteraceae	0	0	0	0	0	0	0	0.001611	0	0	0	0	0	0	0.01421
Hyphomicrobiaceae	0	0	0	0.0031	0	0	0	0	0	0	0	0	0	0.007937	0
Iamiaceae	0	0.043577	0	0	0	0	0	0	0	0	0	0	0	0	0
Lachnospiraceae	0.073829	0.011298	0.010318	0.226276	0.297434	0.023392	0.138542	0.20785	0.123007	0.055772	0.169963	0.088069	0.496022	0.752417	0.565257
Lactobacillaceae	3.36083	1.07652	5.72839	0.590487	0.889122	0.113842	0.468788	0.452758	1.64542	0.057366	0.228735	2.1729	0.003169	0.026985	0.017368
Leptotrichiaceae	0.001605	0	0	0	0	0	0	0	0	0	0	0	0	0.004762	0
Leuconostocaceae	0.804096	0.145257	2.3457	0.123987	0.19882	0.006238	2.27789	1.04892	2.15342	0.014341	1.04201	0.003203	0.001585	0.119053	0.003158
Methylobacteriaceae	0.001605	0	0	0.0031	0.041355	0	0.001611	0.004834	0	0	0	0.003203	0.009508	0.007937	0.007895
Methylophilaceae	0.00321	0	0	0.0031	0.012724	0	0.001611	0.004834	0	0	0.001588	0.004804	0.009508	0.00635	0.003158
Microbacteriaceae	0	0.001614	0	0.00155	0	0	0	0	0	0	0	0	0.004754	0	0.003158
Micrococcaceae	0	0	0	0	0	0	0	0	0	0	0	0	0.001585	0.003175	0.009474
Moraxellaceae	0.008025	0.001614	0	0.074392	0.041355	0.009357	0.006444	0.019335	0.014377	0.006374	0.017473	0.01281	0.061805	0.069845	0.018947
Nocardiaceae	0.001605	0	0	0.00465	0.001591	0	0	0.001611	0.003195	0	0.001588	0	0.001585	0.012699	0
Nocardioidaceae	0	0	0	0	0	0	0	0	0	0	0	0	0	0.001587	0
Oligosphaeraceae	0.001605	0	0	0.0031	0.001591	0	0.001611	0	0	0	0	0	0	0.001587	0.001579
Oxalobacteraceae	0.001605	0.001614	0	0.024797	0.004772	0.003119	0.003222	0.003222	0.001597	0.003187	0.001588	0.003203	0.003169	0.03016	0.01421
Pasteurellaceae	0	0	0.00172	0	0.001591	0	0	0	0	0	0.001588	0	0	0.001587	0.001579
Peptococcaceae	0	0	0	0	0.001591	0	0	0	0	0	0.001588	0.001601	0	0.011112	0
Peptostreptococcaceae	0	0	0	0	0.001591	0	0	0	0	0	0.001588	0	0.006339	0.001587	0
Phaselicystidaceae	0	0	0	0	0	0	0	0	0	0	0	0	0.003169	0	0
Planococcaceae	0	0	0	0	0	0	0	0	0	0	0	0	0	0.004762	0
Porphyromonadaceae	0.027285	0.003228	0.010318	0.106939	0.17178	0.001559	0.143375	0.112787	0.079875	0.023902	0.069891	0.041633	0.259897	0.285728	0.235261
Prevotellaceae	0.056174	0.012912	0.022356	0.220077	0.262442	0.014035	0.254531	0.151457	0.183712	0.066927	0.179493	0.110487	0.477005	0.609553	0.917359
Promicromonosporaceae	0	0.004842	0	0	0	0	0	0	0	0	0	0	0	0	0
Propionibacteriaceae	0.001605	0	0	0	0.001591	0	0	0	0.001597	0	0	0	0	0.001587	0
Pseudomonadaceae	0	0	0.00172	0.010849	0.022268	0.001559	0.004833	0.009667	0.003195	0.006374	0.006354	0.008006	0.020602	0.039684	0.015789
Pseudonocardiaceae	0	0	0	0	0	0	0	0	0	0.001593	0	0	0.019017	0.004762	0.007895
Puniceicoccaceae	0	0	0	0	0.001591	0	0	0	0	0	0	0.003203	0.001585	0.001587	0
Rhizobiaceae	0	0	0	0	0.011134	0	0	0.001611	0	0.003187	0	0	0.001585	0	0.001579
Rhodobacteraceae	0	0	0	0	0	0	0	0	0	0	0	0	0	0.001587	0
Rhodospirillaceae	0.00321	0.001614	0.003439	0.012399	0.02863	0	0.008055	0.004834	0.00639	0.006374	0.011119	0.003203	0.020602	0.020636	0.020526
Rikenellaceae	0.001605	0	0.00172	0.0031	0.009543	0	0.001611	0.001611	0.001597	0	0.004765	0	0.007924	0.004762	0.003158
Ruminococcaceae	0.04173	0.012912	0.018917	0.209228	0.353104	0.007797	0.207813	0.178848	0.190102	0.076488	0.163609	0.081664	0.543564	0.577805	0.615783
Sphingobacteriaceae	0.001605	0	0.00172	0	0.017496	0.001559	0.001611	0	0.00639	0.001593	0	0.003203	0.001585	0.011112	0
Sphingomonadaceae	0.00642	0	0.006879	0.113138	0.089071	0.009357	0.006444	0.07734	0.009585	0.011154	0.012707	0.046436	0.083991	0.087306	0.124736
Spirochaetaceae	0.00642	0	0.008599	0.029447	0.068394	0.001559	0.066049	0.022557	0.073485	0.027089	0.05083	0.027221	0.080822	0.211121	0.11842
Staphylococcaceae	0	0	0	0.00155	0.001591	0	0	0	0	0	0	0	0.004754	0	0.003158
Streptococcaceae	0.00642	0.003228	0	0.026347	0.001591	0.009357	0.006444	0.006445	0.001597	0.001593	0.004765	0.001601	0.004754	0.003175	0.017368
Streptomycetaceae	0	0	0	0	0	0	0	0	0	0	0	0	0.023771	0.025398	0.039473
Succinivibrionaceae	0.00321	0.001614	0	0.0031	0.007953	0	0.006444	0.011279	0	0	0.004765	0	0.034864	0.031748	0.05842
Sutterellaceae	0.00321	0.001614	0	0.00155	0	0	0	0.001611	0	0	0.001588	0.001601	0	0	0
Synergistaceae	0	0	0	0.00465	0	0	0	0	0	0	0	0	0	0	0.003158
Unclassified	0.02568	0.045191	0.012038	0.196829	0.392868	0.010916	0.215868	0.290023	0.169334	0.039837	0.136606	0.06405	0.469082	0.517485	0.527363
Veillonellaceae	0.001605	0	0	0.00155	0.007953	0	0.004833	0	0.00639	0	0.006354	0	0.022186	0.015874	0.041052
Verrucomicrobiaceae	0	0	0	0.00155	0.012724	0.001559	0.012888	0	0.007987	0	0.001588	0.001601	0.015847	0.014286	0.018947
Victivallaceae	0	0	0	0.0031	0	0	0	0	0	0	0	0	0	0.001587	0
Xanthomonadaceae	0	0	0	0	0	0	0	0.003222	0	0	0	0	0.001585	0	0

## Sheet: Supplementary Data 11
Supplementary Data 11: Relative abundance of OTUs in different samples at genus level
	Diet 1-1	Diet 1-2	Diet 1-3	Diet 2-1	Diet 2-2	Diet 2-3	Diet 3-1	Diet 3-2	Diet 3-3	Diet 4-1	Diet 4-2	Diet 4-3	Diet 5-1	Diet 5-2	Diet 5-3
Acetanaerobacterium	0	0	0	0	0.003181	0	0.001611	0	0	0	0	0	0	0	0
Acetobacter	65.2136	24.6566	27.8543	0.088341	0.049307	0.001559	2.34072	1.12142	3.51289	0.011154	1.55667	0.059246	0.025356	0.217471	0.006316
Acholeplasma	0	0	0	0	0.009543	0	0.001611	0	0.001597	0	0	0.003203	0	0.001587	0.001579
Achromobacter	0	0	0	0	0	0	0	0	0	0	0.001588	0	0.004754	0	0
Acidaminococcus	0	0	0	0	0	0	0	0	0	0	0.001588	0	0	0	0
Acidovorax	0.001605	0	0	0	0.003181	0	0	0	0	0	0	0.001601	0.001585	0.004762	0
Acinetobacter	0.008025	0.001614	0	0.074392	0.039764	0.009357	0.006444	0.019335	0.014377	0.006374	0.017473	0.01281	0.061805	0.068257	0.017368
Actinomyces	0	0	0	0	0	0	0.003222	0	0	0	0	0	0	0	0
Aeromonas	0.001605	0	0	0	0	0	0	0	0	0.070114	0	0	0	0	0
Agromyces	0	0	0	0.00155	0	0	0	0	0	0	0	0	0	0	0.003158
Akkermansia	0	0	0	0.00155	0.007953	0.001559	0.012888	0	0.007987	0	0.001588	0.001601	0.015847	0.014286	0.018947
Alistipes	0.001605	0	0.00172	0.0031	0.009543	0	0.001611	0.001611	0.001597	0	0.004765	0	0.007924	0.004762	0.003158
Alloprevotella	0.001605	0	0.00172	0.007749	0.020677	0	0.012888	0.004834	0.009585	0	0.011119	0.001601	0.031695	0.017461	0.101052
Anaerofilum	0	0.001614	0	0.0031	0.006362	0	0	0	0	0	0	0	0	0.001587	0.003158
Anaeroplasma	0	0	0	0	0	0	0	0	0	0	0	0	0	0	0.003158
Anaerostipes	0.001605	0	0	0.010849	0.003181	0	0.009666	0.003222	0.003195	0	0.006354	0	0.009508	0.025398	0.020526
Anaerovorax	0	0	0	0.0031	0	0	0	0	0	0	0	0	0.004754	0	0.003158
Anoxybacillus	0	0	0	0	0	0	0	0	0.001597	0	0	0	0	0	0
Aquabacterium	0.00642	0.001614	0	0.00465	0.001591	0	0.004833	0.006445	0	0.001593	0	0.003203	0.007924	0.003175	0.003158
Aquihabitans	0	0.009684	0	0	0	0	0	0	0	0	0	0	0	0	0
Arthrobacter	0	0	0	0	0	0	0	0	0	0	0	0	0	0.003175	0
Bacillus	0	0	0.00172	0	0	0	0	0	0.004792	0	0	0	0	0	0
Bacteroides	0.00642	0.003228	0.005159	0.051145	0.062032	0.010916	0.045107	0.198183	0.049522	0.014341	0.039711	0.006405	0.179075	0.09048	0.093157
Barnesiella	0.00321	0	0.005159	0.006199	0.011134	0	0.004833	0.024169	0.003195	0.003187	0.006354	0.008006	0.023771	0.026985	0.039473
Bdellovibrio	0	0	0	0	0.003181	0	0	0	0	0	0	0	0	0	0.004737
Bifidobacterium	0	0	0	0.00155	0	0	0	0.001611	0	0	0.003177	0	0.001585	0.001587	0.012631
Blastocatella	0	0	0	0.0031	0	0	0	0	0	0	0	0	0	0	0
Blautia	0.00963	0	0.00172	0.024797	0.041355	0.004678	0.019331	0.017724	0.01278	0.001593	0.019061	0.009608	0.074483	0.050796	0.093157
Bosea	0	0	0	0.00155	0	0	0	0	0	0.001593	0	0	0.004754	0.001587	0
Brachybacterium	0.001605	0	0	0.00155	0	0	0.001611	0	0	0	0	0	0	0	0
Bradyrhizobium	0.00321	0	0	0.012399	0.003181	0	0	0.008056	0.001597	0.00478	0.004765	0.009608	0.025356	0.017461	0.009474
Brevundimonas	0	0	0.003439	0.00155	0.004772	0.003119	0	0	0.001597	0.001593	0.004765	0	0.009508	0.009524	0.015789
Brucella	0	0	0	0	0	0	0	0	0	0	0	0.003203	0.003169	0	0.003158
Burkholderia	0.00642	0	0	0.024797	0.020677	0.014035	0.006444	0.020946	0	0.011154	0.009531	0.006405	0.023771	0.06032	0.003158
Butyricicoccus	0	0	0	0.00465	0	0	0.001611	0	0	0	0.001588	0	0.014263	0	0
Campylobacter	0	0	0	0	0	0	0	0	0	0	0	0	0.011093	0.001587	0.004737
Caulobacter	0	0.003228	0	0	0	0	0	0.004834	0	0.001593	0	0	0	0.004762	0
Cellulomonas	0	0.011298	0	0	0	0	0	0	0	0.001593	0	0	0	0	0
Cellulosimicrobium	0	0.004842	0	0	0	0	0	0	0	0	0	0	0	0	0
Chryseobacterium	0	0	0	0.007749	0	0	0	0	0	0	0	0.003203	0	0.004762	0
Chthonomonas	0	0	0	0.0031	0	0	0	0	0	0	0	0	0	0.001587	0
Clostridium_III	0	0	0	0	0.007953	0	0	0.003222	0	0	0.001588	0.001601	0.006339	0.001587	0.003158
Clostridium_IV	0.001605	0	0	0.007749	0.007953	0	0.009666	0.014501	0.00639	0.003187	0.006354	0.001601	0.020602	0.022223	0.022105
Clostridium_XI	0	0	0	0	0.001591	0	0	0	0	0	0.001588	0	0.006339	0.001587	0
Clostridium_XVIII	0	0	0	0	0	0	0	0	0.001597	0	0	0	0	0.003175	0.004737
Clostridium_XlVa	0.011235	0.001614	0.003439	0.075942	0.042945	0.004678	0.024164	0.046726	0.01917	0.019122	0.036534	0.024019	0.123609	0.252393	0.115262
Clostridium_XlVb	0.004815	0	0.003439	0.009299	0.006362	0	0.004833	0.008056	0.015975	0	0.004765	0.006405	0.026941	0.034922	0.036315
Clostridium_sensu_stricto	0	0	0	0	0	0	0	0	0	0	0	0	0	0.00635	0
Collinsella	0	0	0	0.007749	0	0	0	0.001611	0	0	0	0	0.001585	0.004762	0
Comamonas	0.001605	0	0.00172	0.007749	0.001591	0.004678	0	0.004834	0	0	0	0	0.003169	0	0.001579
Coprococcus	0	0	0	0	0	0	0	0	0	0	0	0	0.009508	0	0.004737
Corynebacterium	0	0	0.00172	0.020148	0.001591	0	0	0	0	0	0	0	0	0.00635	0
Curvibacter	0.001605	0.003228	0	0.009299	0.007953	0	0.006444	0.006445	0.001597	0.003187	0.006354	0.006405	0.020602	0.023811	0.017368
Delftia	0	0	0	0.018598	0.009543	0.015595	0.001611	0.003222	0.004792	0.006374	0.003177	0.009608	0.014263	0.038097	0.015789
Desulfovibrio	0	0.001614	0.003439	0.00465	0.007953	0	0.003222	0.008056	0.014377	0	0.006354	0.001601	0.019017	0.014286	0.037894
Devosia	0	0	0	0.0031	0	0	0	0	0	0	0	0	0	0	0
Dorea	0	0	0	0	0.009543	0.003119	0.001611	0.001611	0.003195	0	0.001588	0.001601	0.004754	0.00635	0
Elusimicrobium	0	0	0	0	0.011134	0	0.001611	0	0.00639	0.001593	0	0	0.003169	0.003175	0.006316
Enhydrobacter	0	0	0	0	0.001591	0	0	0	0	0	0	0	0	0	0
Ensifer	0	0	0	0	0.011134	0	0	0.001611	0	0.003187	0	0	0.001585	0	0.001579
Enterococcus	30.294	73.823	63.9409	97.5342	96.6837	99.6943	93.6496	55.6635	90.1514	99.404	96.148	97.0921	96.4819	95.5569	96.0258
Erysipelothrix	0	0	0	0.00465	0	0	0	0	0	0	0	0	0	0	0
Escherichia	0.001605	0	0	0	0.001591	0	0	0.014501	0	0	0	0	0	0	0.017368
Eubacterium	0.00321	0	0.00172	0.018598	0.020677	0.004678	0.01611	0.011279	0.01278	0.009561	0.004765	0.009608	0.031695	0.06667	0.028421
Faecalibacterium	0	0	0.00172	0.006199	0.004772	0	0.008055	0.008056	0.007987	0.001593	0.003177	0	0.025356	0.012699	0.015789
Faecalicoccus	0	0	0	0.00155	0	0	0.004833	0.003222	0.003195	0.001593	0.001588	0.003203	0.03011	0.001587	0.006316
Fibrobacter	0.001605	0	0	0	0.023858	0	0.003222	0	0	0	0.003177	0.004804	0.012678	0.019049	0.006316
Flavonifractor	0	0	0	0.0031	0.003181	0	0.001611	0	0	0	0.001588	0.003203	0.006339	0	0.009474
Fretibacterium	0	0	0	0.00465	0	0	0	0	0	0	0	0	0	0	0
Fusicatenibacter	0	0.001614	0	0.012399	0.011134	0.001559	0.008055	0.003222	0.00639	0.003187	0.004765	0	0.009508	0.011112	0.009474
Fusobacterium	0	0	0.00172	0.0031	0	0	0	0	0	0	0	0	0	0	0
Gaiella	0	0.003228	0	0	0	0	0	0.003222	0	0	0	0.001601	0	0	0
Gemella	0	0	0	0.006199	0	0	0	0	0	0	0.001588	0	0	0	0
Gemmatimonas	0	0	0	0	0.003181	0	0	0	0	0	0	0	0	0	0
Gemmiger	0	0	0.00172	0.0031	0	0	0	0.006445	0	0	0.001588	0	0.001585	0	0.036315
Gp1	0	0	0	0	0	0	0	0	0	0	0	0	0.011093	0	0
Gp2	0	0	0	0	0	0	0	0	0	0	0.003177	0	0	0	0
Gp5	0	0	0	0	0.003181	0	0	0.004834	0	0	0	0	0	0	0
Gp6	0	0	0	0	0.020677	0	0	0.016112	0.001597	0.003187	0.001588	0	0	0	0.003158
GpI	0	0.001614	0	0.007749	0.001591	0	0.008055	0.277133	0.003195	0	0	0	0	0	0.004737
Haemophilus	0	0	0.00172	0	0.001591	0	0	0	0	0	0.001588	0	0	0.001587	0.001579
Helicobacter	0	0	0	0	0	0	0	0.001611	0	0	0	0	0	0	0.01421
Heliimonas	0	0	0	0	0	0	0	0	0	0	0	0	0	0	0.001579
Herbaspirillum	0.001605	0	0	0.006199	0	0	0.001611	0	0	0	0.001588	0.001601	0	0.003175	0.003158
Herminiimonas	0	0	0	0.00465	0	0	0	0	0	0	0	0	0	0.003175	0
Hungatella	0.014445	0	0	0.023248	0.039764	0	0.009666	0.01289	0.014377	0.009561	0.014296	0.004804	0.025356	0.069845	0.033158
Iamia	0	0.020982	0	0	0	0	0	0	0	0	0	0	0	0	0
Ilumatobacter	0	0.014526	0	0	0	0	0	0	0	0	0	0	0	0	0
Intestinimonas	0.001605	0.001614	0	0.00465	0.014315	0	0.003222	0	0.004792	0.006374	0.007942	0.001601	0.007924	0.020636	0.012631
Kandleria	0	0	0	0.0031	0.001591	0	0	0.008056	0	0.001593	0	0	0.009508	0.003175	0
Kocuria	0	0	0	0	0	0	0	0	0	0	0	0	0.001585	0	0.009474
Lachnospira	0	0	0	0	0.004772	0	0	0	0	0	0	0	0.001585	0.001587	0
Lachnospiracea_incertae_sedis	0	0	0	0.007749	0.009543	0.003119	0	0.016112	0.001597	0.001593	0.015884	0.004804	0.047542	0.026985	0.03
Lactobacillus	3.36083	1.07652	5.72839	0.590487	0.889122	0.113842	0.468788	0.452758	1.64542	0.057366	0.228735	2.1729	0.003169	0.026985	0.017368
Leptotrichia	0.001605	0	0	0	0	0	0	0	0	0	0	0	0	0.004762	0
Malikia	0	0	0.003439	0.0031	0.001591	0	0.001611	0.001611	0	0.001593	0	0.001601	0	0	0.004737
Massilia	0	0.001614	0	0	0.001591	0	0	0	0	0.001593	0	0	0	0.011112	0
Megasphaera	0.001605	0	0	0	0	0	0.004833	0	0.003195	0	0	0	0	0	0.017368
Methylobacterium	0.001605	0	0	0.0031	0.041355	0	0.001611	0.004834	0	0	0	0.003203	0.009508	0.007937	0.007895
Methylophilus	0.00321	0	0	0.0031	0	0	0.001611	0.001611	0	0	0.001588	0.001601	0.001585	0.003175	0
Methylotenera	0	0	0	0	0.012724	0	0	0.003222	0	0	0	0.003203	0.007924	0.003175	0.003158
Microbacterium	0	0.001614	0	0	0	0	0	0	0	0	0	0	0.004754	0	0
Mogibacterium	0.001605	0.001614	0	0.006199	0.007953	0	0.003222	0.004834	0.004792	0.003187	0.001588	0.001601	0.014263	0.03016	0.006316
Mucispirillum	0	0	0	0	0.001591	0	0	0	0	0	0	0.001601	0	0	0
Nitrospirillum	0	0	0	0	0	0	0	0	0	0	0	0	0	0.004762	0
Nocardioides	0	0	0	0	0	0	0	0	0	0	0	0	0	0.001587	0
Novosphingobium	0.00642	0	0.00172	0.080591	0.054079	0.004678	0.003222	0.061227	0.001597	0.00478	0.007942	0.03843	0.047542	0.06667	0.10263
Odoribacter	0	0	0	0	0	0	0	0	0	0	0	0	0	0	0.007895
Oligosphaera	0.001605	0	0	0.0031	0.001591	0	0.001611	0	0	0	0	0	0	0.001587	0.001579
Olivibacter	0.001605	0	0.00172	0	0.017496	0	0.001611	0	0.00639	0.001593	0	0.001601	0	0.009524	0
Olsenella	0	0	0	0.017048	0.003181	0	0.003222	0.006445	0.001597	0.00478	0.001588	0	0	0	0.004737
Oscillibacter	0.008025	0.001614	0.005159	0.030997	0.036583	0	0.046718	0.019335	0.035145	0.007967	0.007942	0.011209	0.080822	0.09048	0.064736
Parabacteroides	0.00963	0.003228	0.003439	0.054244	0.065213	0.001559	0.056383	0.054782	0.049522	0.012748	0.02065	0.006405	0.071313	0.080956	0.096315
Paracoccus	0	0	0	0	0	0	0	0	0	0	0	0	0	0.001587	0
Parasutterella	0.00321	0.001614	0	0.00155	0	0	0	0.001611	0	0	0.001588	0.001601	0	0	0
Parvibacter	0	0	0	0	0.003181	0	0.003222	0	0.004792	0.001593	0.003177	0.004804	0.017432	0.03016	0.015789
Pelomonas	0.001605	0	0	0.018598	0.009543	0.007797	0.004833	0.008056	0.007987	0.001593	0	0.006405	0.036449	0.017461	0.007895
Peptococcus	0	0	0	0	0.001591	0	0	0	0	0	0.001588	0.001601	0	0.011112	0
Phascolarctobacterium	0	0	0.00172	0.013949	0.022268	0	0.01611	0.016112	0.007987	0.00478	0.006354	0.003203	0.05705	0.061908	0.085262
Phaselicystis	0	0	0	0	0	0	0	0	0	0	0	0	0.003169	0	0
Phenylobacterium	0.001605	0	0	0.007749	0.006362	0.004678	0	0.006445	0.003195	0	0.004765	0.003203	0.006339	0.004762	0
Pluralibacter	0	0	0	0	0	0	0	0.03867	0.003195	0	0	0	0	0	0
Porphyromonas	0	0	0	0.012399	0.001591	0	0.009666	0.001611	0.003195	0	0.001588	0	0	0.011112	0.003158
Prevotella	0.020865	0.011298	0.015477	0.103839	0.14156	0.007797	0.143375	0.06445	0.110227	0.03187	0.085776	0.068854	0.256727	0.380971	0.533679
Propionibacterium	0.001605	0	0	0	0.001591	0	0	0	0.001597	0	0	0	0	0.001587	0
Pseudomonas	0	0	0	0.007749	0.020677	0.001559	0.004833	0.006445	0.003195	0.006374	0.006354	0.003203	0.017432	0.031748	0.007895
Psychrobacter	0	0	0	0	0	0	0	0	0	0	0	0	0	0.001587	0.001579
Pyramidobacter	0	0	0	0	0	0	0	0	0	0	0	0	0	0	0.003158
Ralstonia	0	0	0	0	0	0	0	0	0	0	0.001588	0	0.003169	0	0
Rhizobacter	0	0	0.00172	0.0031	0.001591	0	0	0.003222	0	0	0	0.004804	0.003169	0.007937	0.007895
Rhizomicrobium	0	0	0	0	0.003181	0	0	0	0	0	0	0	0	0	0
Rhodococcus	0.001605	0	0	0.00465	0.001591	0	0	0.001611	0.003195	0	0.001588	0	0.001585	0.012699	0
Roseburia	0	0.003228	0	0.00465	0.011134	0.001559	0.009666	0.01289	0.00639	0.001593	0.009531	0	0.028525	0.026985	0.031579
Roseomonas	0	0	0	0	0	0	0	0	0	0	0	0	0.004754	0	0
Ruminobacter	0	0	0	0	0	0	0	0	0	0	0.001588	0	0.001585	0	0.007895
Ruminococcus	0.00642	0.001614	0	0.026347	0.052488	0	0.027386	0.017724	0.011182	0.012748	0.03018	0.004804	0.072898	0.069845	0.089999
Ruminococcus2	0.001605	0	0	0.00155	0.009543	0	0.003222	0.014501	0	0.001593	0.009531	0	0.004754	0.015874	0.011053
Saccharibacteria	0.00321	0	0	0.012399	0.011134	0.001559	0	0.027391	0	0	0.001588	0	0.007924	0.007937	0
Sediminibacterium	0	0	0	0.00155	0.004772	0.001559	0.001611	0.001611	0.001597	0	0.001588	0	0.011093	0.014286	0.007895
Serratia	0	0.001614	0	0	0	0	0	0	0	0	0	0	0.006339	0.001587	0
Solibacillus	0	0	0	0	0	0	0	0	0	0	0	0	0	0.004762	0
Sphaerochaeta	0	0	0.00172	0.006199	0.011134	0	0.01611	0.001611	0.017572	0.003187	0.007942	0.001601	0.031695	0.042859	0.017368
Sphingobacterium	0	0	0	0	0	0.001559	0	0	0	0	0	0.001601	0.001585	0.001587	0
Sphingobium	0	0	0	0.007749	0.001591	0.001559	0.001611	0	0	0	0	0	0	0.004762	0.001579
Sphingomonas	0	0	0.005159	0.024797	0.033402	0.003119	0.001611	0.016112	0.007987	0.006374	0.004765	0.008006	0.036449	0.015874	0.020526
Spirosoma	0	0	0	0	0	0	0	0.001611	0.003195	0	0	0	0	0	0
Staphylococcus	0	0	0	0.00155	0.001591	0	0	0	0	0	0	0	0.004754	0	0.003158
Stenotrophomonas	0	0	0	0	0	0	0	0.003222	0	0	0	0	0.001585	0	0
Streptococcus	0.00642	0.003228	0	0.026347	0.001591	0.009357	0.006444	0.006445	0.001597	0.001593	0.004765	0.001601	0.004754	0.003175	0.017368
Streptomyces	0	0	0	0	0	0	0	0	0	0	0	0	0.023771	0.025398	0.039473
Succinivibrio	0.00321	0.001614	0	0.0031	0.007953	0	0.006444	0.011279	0	0	0.003177	0	0.033279	0.031748	0.050526
Thermicanus	0	0	0	0	0	0	0	0	0	0	0	0	0	0	0.001579
Treponema	0.00642	0	0.006879	0.023248	0.05726	0.001559	0.04994	0.019335	0.055912	0.022309	0.042888	0.02562	0.049127	0.166675	0.101052
Unclassified	0.130004	0.074243	0.034394	0.536243	0.932067	0.028071	0.555779	40.4518	1.88025	0.157756	0.420936	0.236986	1.33435	1.55722	1.51577
Undibacterium	0	0	0	0.013949	0.003181	0.003119	0.001611	0.003222	0.001597	0.001593	0	0.001601	0.003169	0.012699	0.011053
Vagococcus	0.00321	0.103294	0.003439	0.006199	0.015906	0.010916	0.012888	0.006445	0.049522	0.022309	0.05083	0.03843	0.080822	0.06667	0.037894
Vampirovibrio	0	0	0.00172	0.021698	0.011134	0.009357	0.003222	0.008056	0.003195	0.003187	0.004765	0.016013	0.076067	0.03016	0.022105
Veillonella	0	0	0	0	0	0	0	0	0	0	0.001588	0	0	0	0
Vibrionimonas	0.001605	0	0	0.027897	0.007953	0.001559	0.006444	0.006445	0.003195	0	0.003177	0.009608	0.028525	0.011112	0.007895
Victivallis	0	0	0	0.0031	0	0	0	0	0	0	0	0	0	0.001587	0
Weissella	0.804096	0.145257	2.3457	0.123987	0.19882	0.006238	2.27789	1.04892	2.15342	0.014341	1.04201	0.003203	0.001585	0.119053	0.003158

[truncated: 13 more sheets: Supplementary Data 12, Supplementary Data 13, Supplementary Data 14, Supplementary Data 15, Supplementary Data 16, Supplementary Data 17, Supplementary Data 18, Supplementary Data 19, Supplementary Data 20, Supplementary Data 21, Supplementary Data 22, Supplementary Data 23, Supplementary Data 24]
